# Supplementary material for: Consequences of Workplace Ostracism: A Meta-Analytic Review
Source: Front Psychol. 2021 Aug 2;12:641302. doi: 10.3389/fpsyg.2021.641302 (PMC8365139; doi:10.3389/fpsyg.2021.641302)
Supplement: Supplementary file 1 [file Data_Sheet_1.ZIP]

Archive with 43 entries (42 files):
- Supplementary Material Presentation./
- Supplementary Material Presentation./5Belongingness.xlsx
- __MACOSX/Supplementary Material Presentation./._5Belongingness.xlsx
- Supplementary Material Presentation./Parameter Estimation from the website.xlsx
- __MACOSX/Supplementary Material Presentation./._Parameter Estimation from the website.xlsx
- Supplementary Material Presentation./3Turnover intentions.xlsx
- __MACOSX/Supplementary Material Presentation./._3Turnover intentions.xlsx
- Supplementary Material Presentation./Supplemental Material C.xlsx
- __MACOSX/Supplementary Material Presentation./._Supplemental Material C.xlsx
- Supplementary Material Presentation./PRISMA 2009 flow diagram.doc
- __MACOSX/Supplementary Material Presentation./._PRISMA 2009 flow diagram.doc
- Supplementary Material Presentation./2Organizational commitment.xlsx
- __MACOSX/Supplementary Material Presentation./._2Organizational commitment.xlsx
- Supplementary Material Presentation./7Emotional exhaustion.xlsx
- __MACOSX/Supplementary Material Presentation./._7Emotional exhaustion.xlsx
- Supplementary Material Presentation./MASEM Syntax on the website.docx
- __MACOSX/Supplementary Material Presentation./._MASEM Syntax on the website.docx
- Supplementary Material Presentation./1Organizational identification.xlsx
- __MACOSX/Supplementary Material Presentation./._1Organizational identification.xlsx
- Supplementary Material Presentation./Supplemental material A-Publication Bias Analyses.docx
- __MACOSX/Supplementary Material Presentation./._Supplemental material A-Publication Bias Analyses.docx
- Supplementary Material Presentation./8Job performance.xlsx
- __MACOSX/Supplementary Material Presentation./._8Job performance.xlsx
- Supplementary Material Presentation./12Organizational deviance.xlsx
- __MACOSX/Supplementary Material Presentation./._12Organizational deviance.xlsx
- Supplementary Material Presentation./13Interpersonal deviance.xlsx
- __MACOSX/Supplementary Material Presentation./._13Interpersonal deviance.xlsx
- Supplementary Material Presentation./SEM-CI.xlsx
- __MACOSX/Supplementary Material Presentation./._SEM-CI.xlsx
- Supplementary Material Presentation./9OCB.xlsx
- __MACOSX/Supplementary Material Presentation./._9OCB.xlsx
- Supplementary Material Presentation./supplemental material B-the checklist.doc
- __MACOSX/Supplementary Material Presentation./._supplemental material B-the checklist.doc
- Supplementary Material Presentation./10OCBO.xlsx
- __MACOSX/Supplementary Material Presentation./._10OCBO.xlsx
- Supplementary Material Presentation./4OBSE.xlsx
- __MACOSX/Supplementary Material Presentation./._4OBSE.xlsx
- Supplementary Material Presentation./6Job satisfaction.xlsx
- __MACOSX/Supplementary Material Presentation./._6Job satisfaction.xlsx
- Supplementary Material Presentation./SPSS mean & SD.sav
- __MACOSX/Supplementary Material Presentation./._SPSS mean & SD.sav
- Supplementary Material Presentation./11OCBI.xlsx
- __MACOSX/Supplementary Material Presentation./._11OCBI.xlsx
