# Supplementary material for: Consequences of Workplace Ostracism: A Meta-Analytic Review
Source: Front Psychol. 2021 Aug 2;12:641302. doi: 10.3389/fpsyg.2021.641302 (PMC8365139; doi:10.3389/fpsyg.2021.641302)
Supplement: Supplementary file 1 [file Data_Sheet_1.ZIP › Supplementary Material Presentation./5Belongingness.xlsx]

## Sheet: Sheet1
paper ID	author	r	N
1	D. Lance Ferris, Douglas J. Brown, Joseph W. Berry, and Huiwen Lian	-0.31	68
21	Kristin L. Scott	0.11	88
20	Jane O’Reilly	-0.6	350
10	王荣鲁峥嵘蒋奖＊	-0.41	247
69	Wen Wu	-0.061	812
70	Jun Yang，Darren C. Treadway	-0.24	156
