# Supplementary material for: Consequences of Workplace Ostracism: A Meta-Analytic Review
Source: Front Psychol. 2021 Aug 2;12:641302. doi: 10.3389/fpsyg.2021.641302 (PMC8365139; doi:10.3389/fpsyg.2021.641302)
Supplement: Supplementary file 1 [file Data_Sheet_1.ZIP › Supplementary Material Presentation./Parameter Estimation from the website.xlsx]

## Sheet: Sheet1
reg_WO_OBSE	reg_WO_OC	reg_WO_JS	reg_WO_JP	reg_OBSE_OC	reg_OBSE_JS	reg_OBSE_JP	cov_OC_JS	cov_OC_JP	cov_JS_JP
-0.398099	-0.0483874	-0.190292	-0.0185681	0.525664	0.460435	0.554738	0.457514	-0.435492	-0.532652
-0.333797	-0.214726	-0.121708	-0.204894	0.364405	0.312779	0.268605	0.554406	0.0747368	-0.358423
-0.305059	-0.0394688	-0.206611	-0.28329	0.458361	0.501354	0.0976554	0.311568	0.20887	0.333343
-0.370737	0.130527	-0.0339567	-0.0144588	0.559038	0.475032	0.21196	0.232793	-0.0816866	-0.0178863
-0.225411	-0.137375	0.296989	0.317361	0.145042	0.538171	0.481401	0.552337	0.258477	0.648888
-0.308466	-0.325221	-0.155144	-0.271142	0.426538	0.495171	-0.074711	-0.572932	0.257275	0.0294296
-0.251158	-0.250074	-0.00902916	-0.367566	0.375546	0.454384	0.201873	0.528768	-0.0881446	0.19591
-0.391554	0.159865	-0.219463	-0.220032	0.54634	0.503489	0.0713048	0.330106	0.235489	0.451761
-0.217259	-0.167512	-0.352463	-0.10615	0.47584	0.372267	0.395468	0.186109	-0.263975	-0.574583
-0.273506	-0.068486	-0.409882	-0.244466	0.387223	0.243599	0.198537	0.173393	0.177003	0.0444535
-0.346131	0.0892402	-0.123031	-0.153727	0.561736	0.390078	0.234728	0.357714	-0.142748	-0.328273
-0.729571	-0.171032	-0.45586	-0.101254	0.307668	0.17471	0.611609	0.707099	-0.314085	-0.367299
-0.337054	0.065967	-0.132267	-0.309982	0.516565	0.515959	0.130606	0.436381	0.206983	0.387832
-0.358803	-0.0226369	-0.163696	-0.238568	0.558588	0.51167	0.0122425	0.417501	0.0755874	0.251517
-0.358729	-0.144981	-0.158068	0.0638251	0.402019	0.584161	0.505384	-0.257382	-0.0637816	-0.0697519
-0.256472	-0.410227	-0.0706497	-0.173662	0.323086	0.467444	0.343434	0.558066	-0.283471	0.0648532
-0.408598	-0.101502	-0.169071	-0.0990063	0.451129	0.407698	0.341203	0.0290203	-0.236466	0.331475
-0.391973	0.00888601	-0.361095	-0.370654	0.479603	0.409586	-0.0458716	0.310606	-0.128245	-0.384321
-0.420926	-0.133784	0.0280728	0.138264	0.522024	0.584276	0.550686	0.535149	-0.268446	-0.181858
-0.51139	0.238235	-0.00695884	0.0211033	0.634437	0.473367	0.557799	0.435391	0.126003	-0.0571464
-0.476037	0.209781	-0.102779	0.0523854	0.723414	0.41869	0.387464	0.522189	-0.073214	0.145056
-0.283392	-0.221037	-0.114824	-0.231148	0.364451	0.34963	-0.0256234	0.718602	0.164867	0.364243
-0.391104	-0.0429363	-0.107735	-0.299215	0.492701	0.479516	0.0464223	0.113404	0.0418749	0.401587
-0.283661	-0.0989033	0.0454129	-0.197678	0.386757	0.475526	0.197782	-0.0795003	0.186471	0.112501
-0.178812	-0.162737	-0.27142	-0.00911765	0.536126	0.526446	0.401233	-0.62168	0.411788	-0.444239
-0.235832	-0.0650675	-0.169071	-0.0774694	0.457039	0.366465	0.339993	0.772335	0.160577	0.193413
-0.316056	-0.256441	-0.265121	-0.152537	0.241228	0.320613	0.338244	0.269487	0.195468	0.326411
-0.425785	0.0866708	-0.206432	-0.116685	0.674143	0.445316	0.282465	0.45432	0.114604	0.0434874
-0.491763	0.400949	-0.0268263	-0.083443	0.828409	0.534906	0.430575	0.46891	-0.398095	-0.298337
-0.250335	-0.231674	-0.329221	-0.378555	0.450621	0.392957	-0.0485711	0.192997	0.0322905	-0.371008
-0.280325	-0.213457	-0.190195	-0.28139	0.43143	0.459455	0.0949744	0.503491	0.139881	0.15379
-0.397526	0.0501084	-0.242146	-0.0629552	0.462782	0.404979	0.212164	0.742107	0.643533	0.66564
-0.344545	-0.0307799	-0.0788885	0.0105118	0.545545	0.577487	0.58002	0.657721	0.496228	0.496636
-0.313769	0.0457883	-0.13354	-0.153173	0.534837	0.442464	0.0932716	0.698532	0.118939	0.153752
-0.313744	-0.0515623	-0.0254805	-0.256838	0.545778	0.609823	0.101769	0.320421	0.364786	0.691365
-0.321852	-0.142147	-0.189924	-0.209204	0.481196	0.595439	0.289539	0.386489	0.0877343	0.255998
-0.339642	0.0199929	-0.0888822	-0.147008	0.447152	0.524593	0.466161	0.263295	-0.0566895	-0.302065
-0.402471	-0.0277169	-0.100319	-0.169597	0.543661	0.587701	0.336972	-0.514247	-0.247241	0.375983
-0.522476	-0.387823	-0.233296	-0.413651	0.37798	0.551408	0.180367	0.506425	-0.0210104	0.158005
-0.350776	0.115312	-0.0689942	-0.265631	0.495876	0.459121	0.113526	0.395868	0.293033	0.223853
-0.698876	-0.455719	-0.0886797	-0.140474	-0.006451	0.397137	0.418828	0.631206	-0.00454702	0.450104
-0.276565	-0.197798	-0.3435	-0.317219	0.353882	0.420244	0.000211662	-0.573408	-0.0437498	0.202355
-0.332857	-0.2955	-0.169573	-0.0983812	0.394733	0.465519	0.357245	-0.305745	-0.11584	0.12577
-0.178629	-0.121054	-0.267613	-0.00409786	0.489178	0.449473	0.151121	0.554324	0.443651	0.691744
-0.17365	-0.19641	-0.194391	-0.251194	0.415589	0.289648	0.260629	0.569687	-0.0707797	0.445042
-0.318582	0.0866992	-0.233379	-0.305212	0.493474	0.472221	0.21807	0.675285	0.587294	0.666331
-0.198491	-0.425154	-0.319974	-0.208298	0.337005	0.348586	0.316475	-0.450612	0.143943	-0.197648
-0.498815	0.16158	0.102114	0.0222711	0.61983	0.655569	0.460785	0.426543	-0.166927	-0.525115
-0.189972	0.016473	-0.421551	-0.18928	0.488181	0.257558	0.203741	0.591162	0.0817245	-0.308737
-0.358435	-0.00997481	-0.191307	-0.408909	0.512377	0.495339	-0.141496	-0.320741	0.00637689	0.429076
-0.318596	0.113251	-0.00569468	0.0673869	0.653553	0.588627	0.235376	-0.358601	-0.0898165	0.112331
-0.387368	-0.0605359	-0.399182	-0.117581	0.402675	0.302195	0.110312	0.718572	-0.236938	-0.298359
-0.221984	-0.235006	-0.324059	-0.134939	0.434765	0.375764	0.359979	0.297989	-0.408581	0.0537835
-0.192116	-0.339378	-0.144176	-0.106567	0.389801	0.36709	0.306829	0.455914	0.00802411	0.380331
-0.385326	-0.144853	-0.0677755	-0.171622	0.541699	0.487666	0.366145	-0.148656	-0.125847	0.431662
-0.262772	-0.258389	-0.247077	-0.0717714	0.410224	0.459951	0.364729	0.378817	0.127418	0.575383
-0.365806	-0.0741758	-0.287929	-0.31046	0.560892	0.416833	0.10206	0.458652	-0.153683	-0.281365
-0.416839	-0.0214264	0.0265522	-0.183097	0.516416	0.641476	0.200523	0.487037	0.229604	0.479168
-0.434917	-0.256593	-0.179492	-0.233494	0.444329	0.557157	0.241404	0.595337	0.497582	0.545232
-0.235769	-0.00315599	-0.227145	-0.171235	0.480571	0.504514	-0.112029	-0.563605	0.000794103	0.276553
-0.263748	0.0553508	-0.276754	-0.23536	0.442998	0.321196	0.128369	0.481927	0.47078	0.238685
-0.31868	-0.176925	-0.173115	-0.200873	0.329355	0.419324	0.180191	-0.0583943	0.209454	0.188505
-0.280156	-0.166865	-0.149178	-0.0230689	0.471463	0.45085	0.457839	0.458981	-0.234626	-0.225851
-0.209957	-0.264222	-0.201763	-0.24056	0.292114	0.312795	0.41673	0.756427	0.225607	0.235406
-0.32681	-0.173963	-0.295715	-0.071755	0.424207	0.306845	0.317404	0.165476	0.162466	-0.0463548
-0.314133	-0.268355	-0.0659851	-0.225507	0.376528	0.544338	0.0838434	-0.446552	-0.0755113	0.066377
-0.312493	-0.224188	-0.231833	0.000958735	0.465096	0.395097	0.306451	0.511344	-0.186637	0.0647094
-0.415534	-0.291749	0.0252462	0.0129663	0.288974	0.580356	0.315562	0.705985	0.110688	0.121117
-0.224302	-0.302214	-0.445939	-0.263577	0.304319	0.338721	0.0211483	0.453081	-0.211211	-0.226622
-0.239229	-0.0500342	-0.140413	-0.2963	0.424765	0.540647	0.0591214	-0.330894	0.122469	0.553857
-0.293	0.144098	-0.210653	-0.0399716	0.522501	0.447923	0.608255	0.354266	-0.346072	0.0172397
-0.157236	-0.158934	-0.181094	-0.24418	0.484844	0.336663	0.0568273	0.13259	0.224893	0.182696
-0.169471	-0.182814	-0.180021	-0.368134	0.402313	0.393433	0.0677684	0.00546726	-0.111659	0.346983
-0.457265	-0.124292	-0.201502	-0.0401838	0.515227	0.47857	0.404086	0.639858	-0.098959	-0.229948
-0.274671	-0.24165	-0.207272	-0.21921	0.443035	0.583945	0.331404	0.550729	0.184768	0.20167
-0.322687	-0.319251	-0.345614	-0.174968	0.384214	0.268624	0.266121	0.527604	-0.268378	0.106949
-0.37351	-0.183	-0.36696	-0.12132	0.400708	0.366661	0.436052	0.494827	-0.0242683	0.359003
-0.180663	0.0725274	-0.154807	-0.234076	0.410468	0.456813	0.108437	0.183336	0.224091	0.353985
-0.380071	-0.361251	0.021495	-0.142725	0.226631	0.62657	0.361035	0.526344	-0.179955	-0.485301
-0.368994	-0.0216795	-0.237919	-0.248403	0.403998	0.441375	0.187767	0.61385	0.0881241	0.133917
-0.183097	-0.195107	-0.194878	-0.372129	0.443237	0.396562	0.1148	0.489736	-0.0506709	0.290087
-0.22832	-0.273936	-0.14646	-0.136824	0.485162	0.449692	0.362518	0.537547	0.0866267	-0.167335
-0.424296	0.372333	0.0426327	-0.380436	0.742048	0.519495	-0.010136	0.264586	0.362286	0.377721
-0.370726	0.0766091	-0.126908	0.00876771	0.576414	0.57212	0.671185	0.635411	0.0496967	0.154142
-0.329209	0.0658042	-0.12706	-0.241822	0.336993	0.476278	0.106686	0.658881	0.299972	0.40587
-0.369771	0.0472344	-0.164173	-0.246281	0.572948	0.525159	0.174498	0.658715	-0.484418	-0.507921
-0.244178	-0.430802	-0.018072	-0.253382	0.331415	0.585866	0.254449	0.530213	-0.242192	-0.401817
-0.262322	-0.18301	-0.165874	-0.237858	0.320799	0.462286	-0.132087	0.295716	0.291929	0.386341
-0.28892	0.0761772	-0.152332	-0.0152989	0.477941	0.472641	0.525356	0.50729	0.155588	0.238342
-0.273829	-0.109561	-0.187991	-0.149562	0.477056	0.415622	0.190437	0.529354	0.0343314	-0.407072
-0.407211	-0.0650303	-0.300204	-0.31083	0.532401	0.448814	0.110431	-0.391872	0.209636	-0.24112
-0.301224	-0.0280788	-0.294561	-0.279214	0.514614	0.474544	0.089034	-0.300654	0.420454	-0.379737
-0.332124	-0.0197929	-0.211851	-0.305253	0.45453	0.467381	0.170583	0.719026	0.558105	0.582702
-0.295772	-0.294758	-0.373777	-0.0373858	0.432911	0.355617	0.525998	-0.301048	-0.489529	0.298682
-0.195578	-0.086905	-0.16666	-0.269886	0.427005	0.506779	0.349171	-0.0895017	-0.0519144	0.323331
-0.335472	-0.0540671	0.0592664	-0.00925334	0.456348	0.660806	0.497393	0.485389	0.0768776	0.439668
-0.161846	-0.265803	-0.271391	-0.17874	0.446568	0.403619	0.287451	0.0329193	-0.20985	0.0208336
-0.394108	-0.0544715	-0.105908	-0.263909	0.402347	0.527111	0.0691947	0.731023	-0.306247	-0.341405
-0.317034	-0.226136	-0.124182	-0.168514	0.507138	0.568942	0.205777	-0.445458	-0.213861	0.424033
-0.337722	-0.158865	0.0340606	-0.200969	0.517223	0.543999	0.276359	-0.0996551	0.108661	-0.0139856
-0.411745	0.0749867	-0.106479	-0.0627373	0.531258	0.372643	0.475813	0.432792	-0.0235738	-0.338518
-0.267949	0.0238793	-0.0632792	-0.13562	0.3706	0.532446	0.355384	0.0322506	0.0577635	0.12791
-0.235306	-0.195131	-0.17671	-0.00478254	0.478884	0.379474	0.574197	0.450936	-0.445214	-0.285267
-0.34515	-0.199479	-0.280269	-0.0574724	0.48775	0.296677	0.207279	-0.286419	0.0457984	0.0437462
-0.289202	-0.213874	-0.196778	-0.000439921	0.431475	0.522656	0.538932	0.329923	-0.368101	-0.380736
-0.291494	0.101725	-0.0247331	-0.0381174	0.655119	0.389609	0.499537	0.228536	-0.447407	-0.317478
-0.476711	0.167747	0.0299865	-0.00547631	0.694364	0.586518	0.423431	0.155846	0.128937	0.12325
-0.220926	-0.174472	-0.202229	-0.126034	0.519179	0.451598	0.495626	0.624466	-0.463449	-0.369823
-0.304074	-0.176025	-0.247828	-0.0331538	0.251749	0.411443	0.0349951	0.267029	0.400925	0.544178
-0.264449	0.146827	-0.125018	-0.225478	0.51215	0.515841	0.024339	0.453517	0.239663	0.309604
-0.23875	-0.106703	-0.331377	-0.3074	0.486763	0.479681	0.15646	-0.477244	0.148546	-0.28854
-0.207435	0.00811523	-0.346691	-0.30881	0.496037	0.378022	0.0386967	-0.188922	0.321482	0.197377
-0.365529	0.100075	-0.21913	0.0356822	0.49891	0.347559	0.345154	0.692249	-0.159934	-0.178704
-0.302003	0.0257681	-0.271078	-0.406578	0.450893	0.353312	0.124853	0.682321	0.016265	0.346668
-0.213892	-0.139085	-0.28475	-0.230444	0.447883	0.419483	0.0680078	0.308542	0.294664	0.269172
-0.411629	-0.23025	-0.135631	-0.184665	0.354986	0.536864	0.389361	0.0319196	-0.282795	0.198696
-0.361676	-0.238088	0.0422672	0.00857512	0.409189	0.556729	0.280293	0.346731	0.035466	0.163929
-0.320434	-0.153177	-0.22955	-0.159387	0.489114	0.43036	0.385326	0.453608	-0.187208	-0.0707629
-0.467169	-0.230694	-0.244796	-0.367916	0.0843591	0.216582	0.257048	0.834733	0.0260543	0.272674
-0.177097	-0.227256	-0.0984275	-0.061782	0.472921	0.588778	0.255125	0.215285	-0.058836	-0.201242
-0.671821	-0.375419	-0.0679807	0.0370603	0.0864102	0.436159	0.270658	0.671954	0.161588	0.56701
-0.311009	-0.285778	-0.291329	-0.286677	0.371323	0.294449	0.143691	0.635025	0.219244	0.220212
-0.222926	-0.24345	-0.473365	-0.174413	0.458796	0.21678	0.314742	0.427873	0.017137	0.0683424
-0.256355	-0.100677	-0.0062494	-0.0823752	0.475023	0.51514	0.432259	0.666703	-0.306956	-0.226065
-0.376832	0.0934835	-0.0970432	-0.00392526	0.432841	0.502845	0.544473	0.289111	0.0360493	0.19103
-0.365653	-0.00510583	0.0255993	0.00837752	0.427959	0.552007	0.515945	-0.023637	0.0313586	-0.100696
-0.350468	-0.147912	-0.145823	-0.176248	0.479507	0.383753	0.373121	-0.340475	-0.370671	0.182734
-0.309864	0.118415	-0.20306	0.0353428	0.630916	0.231078	0.440807	0.728492	-0.548198	-0.520674
-0.410363	0.130393	-0.244852	-0.271897	0.597657	0.321134	0.29978	-0.33274	-0.3237	0.186191
-0.313838	-0.016006	-0.25311	-0.163888	0.455813	0.452687	0.475086	-0.208174	-0.314624	0.220496
-0.458785	0.0286488	-0.198026	0.0209247	0.605012	0.363251	0.431303	0.682805	0.367007	0.227628
-0.301801	-0.193692	-0.101447	-0.169924	0.416973	0.496058	0.279753	0.536198	-0.0265747	0.0335128
-0.410935	-0.172213	-0.158482	-0.121789	0.422688	0.509507	-0.127836	0.4905	0.489076	0.751536
-0.264847	-0.221232	-0.250578	0.0515832	0.257555	0.435215	0.423509	-0.0287537	0.201014	0.488843
-0.342364	-0.185812	-0.187191	0.0990584	0.359244	0.494749	0.365044	0.712978	0.333583	0.350353
-0.335643	-0.0980138	0.000695703	-0.109138	0.409385	0.523971	0.350446	0.00948216	0.0820817	-0.0970622
-0.295599	-0.0940659	-0.120887	-0.344015	0.520949	0.394408	-0.0177547	-0.0363634	-0.00853031	0.380816
-0.288912	-0.127147	-0.275541	0.0566157	0.385454	0.245353	0.480667	0.557151	-0.0542353	0.230218
-0.314899	-0.015374	-0.288608	-0.20388	0.588235	0.401501	-0.00504716	0.364491	0.0390842	0.22415
-0.423096	-0.0509924	-0.159744	-0.27048	0.406925	0.493425	-0.0346184	0.244287	0.148452	-0.0923884
-0.44379	-0.182965	-0.0709581	-0.398426	0.425005	0.529219	-0.255419	-0.300326	-0.093715	0.681124
-0.422175	-0.212402	-0.0766303	-0.0860315	0.22659	0.508661	0.322499	0.0178877	0.0272927	0.374173
-0.274703	-0.128536	-0.328705	-0.399539	0.519377	0.363399	-0.0699419	-0.0648226	0.0226591	0.467874
-0.285583	-0.0229864	-0.347269	-0.0649384	0.559122	0.327934	0.52457	-0.266661	-0.431299	-0.0955297
-0.34119	-0.205733	-0.327529	-0.111894	0.403474	0.297646	0.387694	0.354111	-0.292113	-0.276373
-0.403124	-0.0735696	-0.132547	0.185397	0.47435	0.494036	0.62559	0.392951	-0.0906708	0.356071
-0.310369	0.28512	-0.284803	-0.209431	0.561856	0.359192	0.257833	-0.0120481	0.287532	0.0370501
-0.411703	0.152322	-0.25675	-0.254378	0.40809	0.51952	0.230856	0.630289	0.380925	0.45722
-0.253613	-0.0304247	-0.110798	-0.105788	0.439578	0.544706	0.484844	0.548265	0.084103	0.222689
-0.311485	-0.131446	-0.217462	-0.145737	0.388715	0.358265	0.430715	0.402836	-0.206278	0.0428958
-0.281171	-0.104777	0.0308448	-0.207084	0.512661	0.435415	0.246372	-0.234446	-0.129632	0.0134724
-0.345915	-0.353307	-0.296754	-0.389491	0.315502	0.361076	0.0765338	0.435095	-0.0609424	-0.305818
-0.278594	-0.170033	-0.155558	-0.255488	0.369406	0.495847	0.0761315	0.454625	0.352197	0.716463
-0.239167	0.034086	-0.119721	-0.202636	0.535618	0.534431	0.226816	-0.189392	-0.0427814	0.160181
-0.264467	0.127506	-0.131584	-0.0662512	0.439213	0.470945	0.338609	0.386224	-0.0229735	0.194229
-0.348664	-0.363733	-0.0419479	-0.0502724	0.256394	0.487073	0.397192	0.345797	-0.217056	-0.41005
-0.465301	-0.00257239	-0.395034	0.356673	0.565976	0.297271	0.678518	0.641426	-0.0771606	-0.231013
-0.31358	-0.149254	-0.113676	-0.0523459	0.568402	0.587374	0.32564	-0.446462	-0.355565	0.457187
-0.326383	-0.450339	-0.20102	-0.0225558	0.223053	0.516648	0.357508	0.349667	-0.0496333	-0.372637
-0.264034	-0.131052	-0.207099	-0.16428	0.51495	0.371003	0.205166	0.052287	0.242108	0.59032
-0.230729	-0.220246	-0.218687	-0.270062	0.405184	0.492323	0.393421	0.0148527	-0.327055	-0.556904
-0.345356	-0.104562	-0.141495	-0.095346	0.43617	0.416655	0.274046	0.437526	0.270843	0.316363
-0.300028	-0.261393	-0.283831	-0.192805	0.504572	0.473348	0.195169	-0.436931	0.108815	-0.309847
-0.170464	0.0174937	-0.105811	-0.049793	0.457193	0.449212	0.404406	0.227154	0.0147102	0.538562
-0.292632	-0.138287	-0.0778439	-0.148593	0.484078	0.500638	0.243458	-0.170747	-0.309262	-0.200697
-0.178743	-0.202001	-0.214807	-0.195101	0.346513	0.454011	0.390711	0.285906	-0.0869944	-0.132737
-0.420989	-0.140994	-0.157465	-0.0667689	0.450305	0.53812	0.462883	0.444062	-0.314131	-0.448812
-0.417346	0.143007	0.0150814	-0.0965752	0.503688	0.546337	0.370172	-0.0461312	-0.0520481	0.188017
-0.288294	0.13742	-0.239313	-0.670201	0.725345	0.543606	0.136599	0.521641	-0.0927217	0.0436725
-0.416507	-0.0840137	-0.0224818	-0.368766	0.318419	0.565707	0.305356	0.396746	-0.157797	-0.30171
-0.384029	-0.232435	-0.177089	-0.159555	0.226551	0.485447	0.368886	0.442044	-0.0179058	-0.206431
-0.471139	-0.207917	-0.224842	-0.275339	0.407926	0.361286	0.0984669	0.617742	0.0574754	-0.169062
-0.307015	-0.137084	-0.03881	-0.0836338	0.402209	0.564641	0.404258	0.336173	-0.102276	0.293403
-0.274508	-0.0482438	-0.299047	-0.225113	0.47481	0.394989	-0.100297	0.553963	0.278847	0.469396
-0.115831	0.0333882	-0.254379	-0.105883	0.476549	0.438721	0.162812	-0.290613	-0.0971989	0.140027
-0.35121	0.104471	-0.284541	-0.174811	0.630695	0.402072	0.246457	0.476951	-0.10626	-0.395437
0.134422	-0.20332	-0.29321	-0.128352	0.559515	0.503792	0.446077	0.668667	0.142047	0.313044
-0.35999	-0.148149	-0.351376	-0.0468774	0.409325	0.236963	0.331389	0.480087	0.133792	0.300142
-0.339695	-0.108812	-0.0886781	0.022012	0.399872	0.490342	0.57959	0.418988	-0.173561	-0.140875
-0.321739	-0.320883	-0.148785	0.0387012	0.190156	0.4557	0.515271	-0.224645	-0.0443755	0.0111452
-0.307547	-0.15596	-0.0821443	-0.275109	0.527286	0.450895	-0.0132225	-0.168539	0.34122	0.0445094
-0.130544	0.0232355	-0.23379	-0.149878	0.459213	0.536685	0.310977	0.363158	0.172016	0.408774
-0.364143	-0.158325	-0.00128603	-0.191193	0.457118	0.523335	0.346856	0.191516	0.0276291	0.581093
-0.400034	-0.320389	-0.136857	-0.333681	0.321138	0.462044	0.141378	0.585424	-0.145061	-0.220186
-0.299073	-0.19614	-0.390046	-0.201058	0.401248	0.365835	0.314008	0.516288	-0.126027	-0.44542
-0.309117	0.0289329	-0.320234	-0.256968	0.530814	0.400805	0.257155	0.384277	-0.0785273	0.367972
-0.467426	-0.280403	-0.390245	-0.207202	0.386381	0.197962	0.232999	0.607244	0.0474232	-0.356285
-0.487945	-0.288436	0.0467175	0.0024684	0.254901	0.584762	0.50615	0.482688	0.0609292	0.12193
-0.39636	-0.0424258	0.104028	0.0758467	0.596302	0.651843	0.542638	0.129476	-0.376706	-0.289064
-0.284891	0.0679648	-0.0735123	-0.18724	0.524648	0.589565	0.0416219	-0.00137902	0.106615	0.280276
-0.392611	0.0913232	-0.100899	-0.205826	0.448606	0.434184	0.056472	0.542632	0.141128	0.59341
-0.359219	-0.105779	0.00714464	-0.199047	0.530009	0.501517	0.284273	0.158756	-0.282632	-0.380595
-0.263044	-0.356721	-0.348464	-0.126771	0.324553	0.439704	0.363208	0.464716	-0.173407	-0.249377
-0.305664	-0.466398	-0.0823415	-0.248225	0.29408	0.49625	0.239544	0.452076	-0.0284788	-0.229899
-0.334763	0.0957457	-0.221797	-0.0386126	0.462045	0.224683	0.377727	0.745846	-0.0144609	0.374172
-0.285375	-0.187781	-0.0512201	-0.132114	0.315901	0.499927	0.306554	0.570396	0.0406501	-0.447759
-0.363739	0.0573703	-0.236236	-0.138826	0.605844	0.456147	0.0892602	0.512719	0.0226214	0.0749623
-0.350329	-0.235774	-0.218674	0.000552327	0.362393	0.317607	0.470303	0.232699	-0.0799236	0.180409
-0.363931	0.141696	-0.372942	-0.11131	0.564844	0.217531	0.35644	0.394921	0.24722	0.421931
-0.379193	-0.0440444	-0.0704992	-0.24899	0.585779	0.506227	0.148858	0.276167	-0.0755374	0.283888
-0.279637	-0.121824	-0.241287	-0.345823	0.449838	0.40645	0.172369	-0.257681	0.014095	0.60988
-0.323335	0.109764	-0.251239	-0.201197	0.551922	0.327828	0.387151	0.203045	-0.0685096	0.528369
-0.216235	0.120208	-0.239962	-0.222741	0.466947	0.393277	0.27559	0.499431	0.111444	0.0874676
-0.320275	-0.362342	-0.179577	-0.14285	0.410453	0.487725	0.319731	0.511481	-0.00462254	0.116515
-0.430578	0.0497089	0.00200649	0.00104922	0.606494	0.569438	0.510034	0.477469	-0.402715	-0.438994
-0.39003	-0.382017	-0.16798	0.11247	0.359459	0.391768	0.5103	0.365037	0.366827	0.218703
-0.400809	-0.174089	-0.0108876	-0.158898	0.397953	0.547182	0.321219	-0.323701	-0.290274	0.359213
-0.401088	-0.0453747	-0.0369339	-0.0281256	0.54312	0.54609	0.274355	0.449774	0.114956	0.0938469
-0.381104	-0.125383	0.012457	-0.219304	0.530914	0.525134	0.420935	0.317104	-0.235103	0.0310166
-0.380912	0.040415	-0.236282	0.0634664	0.559106	0.396184	0.2285	0.342836	0.0641567	0.217935
-0.338069	-0.131349	-0.0362163	-0.0995725	0.395862	0.496023	0.357146	0.590125	-0.00440071	0.0943602
-0.361628	0.0462275	-0.259084	0.0866834	0.652718	0.438668	0.436554	-0.386322	-0.113056	0.00516133
-0.272705	-0.217174	-0.286002	-0.0588811	0.38879	0.41359	0.414076	0.224892	-0.0948795	-0.195743
-0.369282	-0.0639343	-0.173433	-0.153576	0.485657	0.512316	0.0591682	0.681241	0.54233	0.577165
-0.407782	-0.127103	-0.233199	-0.180087	0.537471	0.416745	-0.00325715	-0.209756	0.22899	0.311016
-0.300193	-0.261387	-0.0509916	-0.224982	0.422166	0.569158	0.155246	0.393096	0.307311	0.461338
-0.262053	0.0875359	-0.316771	-0.205806	0.564473	0.405502	0.117409	0.542469	-0.03406	-0.178738
-0.29609	-0.204846	-0.105819	-0.101429	0.381034	0.508243	0.133824	-0.390936	-0.0719539	0.602375
-0.329021	0.0332989	-0.204165	-0.130036	0.584329	0.467662	0.268867	-0.543599	0.00327156	0.368284
-0.260135	0.114387	-0.196081	-0.26213	0.49233	0.397505	0.26839	0.437969	0.171258	0.105598
-0.35129	-0.225715	-0.136439	-0.263089	0.396355	0.493772	-0.0368783	0.520226	0.0998323	0.217491
-0.18941	-0.0706125	-0.121016	-0.225139	0.515434	0.560762	0.402436	-0.629952	-0.302825	0.25126
-0.350247	-0.0474032	-0.17043	-0.0547459	0.321177	0.378272	0.46231	0.39102	-0.164741	-0.0175041
-0.341984	-0.0888729	-0.225824	-0.138839	0.43855	0.372419	0.266752	0.288147	0.242596	-0.0760182
-0.296119	-0.133565	-0.227948	-0.0916667	0.393587	0.342687	0.429043	0.764509	-0.0116955	-0.125505
-0.336409	-0.0564226	-0.253644	-0.0544388	0.390641	0.392926	0.570707	0.536349	-0.374664	-0.585185
-0.290276	-0.0275738	-0.281485	-0.0412307	0.486228	0.427399	0.429169	0.304336	-0.194261	-0.57818
-0.35355	-0.0856368	-0.100583	-0.168811	0.469186	0.397391	0.241694	0.373873	0.222471	0.629204
-0.418409	-0.032412	-0.243402	-0.376955	0.512761	0.372846	0.0634893	0.668846	0.0421658	0.180068
-0.348953	-0.0229411	-0.185689	-0.279898	0.392577	0.458665	0.317637	0.412596	-0.153512	-0.277464
-0.325896	-0.313396	-0.334146	-0.147707	0.387549	0.332322	0.115556	0.304426	-0.0572528	0.186483
-0.27728	0.0033622	-0.314684	-0.0750162	0.502263	0.376844	0.543998	0.197531	-0.45268	-0.309041
-0.270004	-0.118778	-0.429633	-0.195537	0.323037	0.310082	0.278762	0.467857	0.0190409	0.0830773
-0.268144	-0.323554	-0.0758346	-0.180654	0.128577	0.448885	-0.000251812	0.531295	0.30793	0.479032
-0.110839	-0.243292	-0.114945	-0.0706581	0.455197	0.405596	0.305553	0.566906	-0.164043	0.149869
-0.448909	0.228251	0.00252444	0.0417294	0.63487	0.594755	0.504218	0.16398	0.156911	0.125746
-0.399698	0.0791083	-0.40446	-0.183902	0.532588	0.187247	0.220059	0.622856	0.0141547	-0.353287
-0.39944	0.072637	-0.217441	-0.236903	0.57845	0.441906	0.0859656	0.107276	0.0933874	0.190171
-0.315769	-0.141432	0.000710315	-0.233587	0.475127	0.504192	0.207766	0.488989	-0.155818	-0.000615014
-0.18815	-0.161832	-0.495613	-0.229488	0.444232	0.373702	0.0517161	0.435975	0.25418	0.44725
-0.43506	0.0933827	-0.0241193	0.0150313	0.450323	0.574611	0.403585	0.183718	-0.11244	-0.244447
-0.416126	0.19424	-0.3229	-0.182512	0.633189	0.371435	0.230732	0.285201	0.110124	-0.156291
-0.238936	-0.22885	-0.267832	-0.0661107	0.504482	0.424644	0.292173	-0.117187	0.0376446	-0.0186361
-0.288498	-0.262041	-0.11333	-0.142022	0.416884	0.527122	0.342354	-0.324445	-0.0093986	-0.118871
-0.337874	-0.354298	-0.200401	-0.0207285	0.309756	0.441773	0.257851	0.287463	0.0441143	0.0203913
-0.370233	-0.0414231	0.136856	-0.0542973	0.402929	0.563594	0.480076	0.524294	-0.0852208	0.39753
-0.0778182	-0.143529	-0.149332	-0.0782511	0.555188	0.630622	0.462352	0.533979	0.259397	0.508744
-0.376974	-0.0187903	-0.0640316	-0.0911176	0.431433	0.476593	0.268196	0.360809	0.126015	0.58386
-0.299326	-0.00489527	-0.190181	-0.405654	0.571888	0.406052	-0.0583037	0.474222	0.438977	0.229758
-0.293617	-0.104006	-0.259914	-0.167871	0.433943	0.41116	0.258612	0.526555	0.0143983	-0.0808768
-0.410187	0.229914	-0.324991	-0.190037	0.690528	0.326466	0.377065	0.248257	0.0525282	0.147772
-0.1682	0.00235422	-0.377055	-0.291522	0.442901	0.462695	0.355175	0.633664	-0.406092	-0.491048
-0.253453	-0.190221	-0.36021	0.114778	0.368546	0.446933	0.536493	0.450442	0.192904	0.351357
-0.321467	-0.0371471	-0.470962	-0.15925	0.472006	0.185182	0.299199	-0.103652	-0.134424	-0.153813
-0.572358	0.19069	-0.131685	0.131087	0.687907	0.429867	0.492198	0.293265	0.193772	0.402107
-0.400096	-0.0245316	-0.155121	-0.0270157	0.504878	0.530427	0.515446	0.463223	-0.298056	-0.425255
-0.0334248	-0.274463	-0.364801	-0.147605	0.413757	0.48864	0.260099	-0.192508	-0.00519303	-0.372005
-0.287371	-0.284039	-0.200367	-0.205435	0.356597	0.384645	0.136691	0.204536	0.0932326	0.185893
-0.406709	0.0872746	0.197882	-0.0557764	0.605785	0.638298	0.250357	-0.223897	-0.092898	0.599098
-0.323512	-0.0408592	-0.186381	-0.214647	0.523134	0.32632	0.403102	0.050131	-0.35907	-0.231064
-0.296987	-0.17316	-0.251787	-0.170987	0.393001	0.35422	0.306079	0.529837	-0.16926	-0.213922
-0.349111	0.119416	-0.323118	-0.0920296	0.474507	0.397458	0.384249	0.706417	-0.637724	-0.649156
-0.402337	-0.0285952	-0.150895	-0.319334	0.635877	0.394356	0.0747038	0.28889	-0.34815	0.00319117
-0.414731	-0.0642198	-0.15704	-0.179976	0.44035	0.51776	0.0882637	0.144459	0.207432	0.432136
-0.281259	-0.0848446	-0.108821	-0.387987	0.517754	0.439459	0.022326	0.655533	0.0980913	0.171345
-0.307956	-0.0758631	-0.149698	-0.0549234	0.571061	0.462516	0.246668	0.211694	0.310259	0.414668
-0.426912	0.118994	-0.126309	-0.0148314	0.579917	0.466603	0.467029	0.331633	-0.213877	0.258244
-0.339605	0.178828	-0.155017	-0.0701012	0.514357	0.478091	0.412223	0.51238	0.0695121	0.224639
-0.291235	-0.266882	-0.313935	-0.281588	0.444753	0.293425	0.264839	-0.247504	-0.00308348	0.622211
-0.355279	0.180932	-0.236485	-0.0248694	0.470536	0.380982	0.378322	0.286728	-0.0874303	0.407911
-0.285863	0.0125493	-0.236282	-0.235196	0.479974	0.418027	-0.126468	0.0834158	0.175168	0.721121
-0.445359	-0.336128	-0.0982662	-0.237307	0.309601	0.410694	0.092686	0.153449	0.0193932	0.160174
-0.23742	-0.0673022	-0.201871	-0.0320336	0.585261	0.451524	0.283565	0.442766	0.0084545	0.0329565
-0.334065	-0.102052	-0.244168	-0.106378	0.511671	0.473694	0.455147	-0.57718	0.103019	-0.402997
-0.307714	0.103917	-0.463131	-0.126128	0.492539	0.209774	0.190893	0.580046	0.279751	0.347179
-0.28904	-0.24339	-0.129887	-0.16674	0.414322	0.481295	-0.0158926	0.57961	0.314665	0.497374
-0.367529	-0.14642	-0.0321288	0.00481825	0.514228	0.531163	0.167917	0.306657	-0.0210621	0.432857
-0.273868	-0.252867	-0.144569	-0.123365	0.376656	0.457039	0.393515	0.244265	0.095793	0.324967
-0.275599	0.0903535	-0.176754	-0.26894	0.547157	0.49592	-0.0482677	-0.1707	0.401272	0.0913849
-0.358734	-0.0816034	-0.174701	-0.0767944	0.40406	0.418159	0.453454	0.483444	0.0757092	0.24165
-0.312894	-0.433301	-0.17056	-0.252313	0.35169	0.437431	0.269719	-0.499656	-0.418032	0.293047
-0.247878	-0.174296	-0.256877	-0.0701752	0.323732	0.424177	0.352393	0.413095	0.0519943	-0.23562
-0.394562	-0.177097	-0.0332287	-0.0298351	0.556255	0.556243	0.475634	-0.413483	-0.448846	0.255995
-0.352875	-0.0583916	-0.377143	0.149678	0.56807	0.427498	0.736705	0.572507	0.0854388	0.244735
-0.424538	0.341946	-0.0201451	-0.162684	0.657134	0.62706	0.256132	0.479376	0.215882	0.161066
-0.441179	-0.0916279	0.0387994	0.0306932	0.492378	0.51547	0.431589	0.416587	-0.106772	0.306306
-0.320927	-0.128727	-0.213848	-0.190423	0.352363	0.454105	0.0581826	0.400794	0.195482	0.160506
-0.333411	-0.0853876	-0.259929	-0.448657	0.415882	0.224425	0.0803842	0.253843	0.129248	0.376746
-0.296698	-0.0505741	-0.304755	-0.0677955	0.517571	0.399462	0.429832	0.53515	-0.155833	0.237336
-0.309532	-0.225726	-0.222177	-0.292752	0.303623	0.360775	-0.0664037	0.558198	0.349217	0.511904
-0.359127	-0.0995227	-0.294634	-0.263731	0.379691	0.318155	0.0705227	0.280224	0.0974691	0.344703
-0.280709	-0.169744	0.000414669	-0.176201	0.474668	0.583645	0.482719	-0.240977	-0.459033	0.285013
-0.239832	-0.0590228	-0.263425	-0.266786	0.509692	0.41155	0.341385	0.264663	-0.0478908	0.241515
-0.271983	-0.0367546	-0.113703	-0.0429675	0.440524	0.531598	0.372156	0.446583	-0.0644893	-0.185559
-0.348048	-0.136252	-0.148788	-0.0987443	0.530239	0.429504	0.224545	-0.216438	0.0259401	0.281741
-0.373262	0.0452538	-0.354944	-0.0291969	0.665898	0.416809	0.519605	0.372852	-0.433935	-0.325657
-0.215802	0.0357925	-0.19369	-0.255707	0.438753	0.4403	0.123674	-0.348895	0.291813	-0.197387
-0.364801	-0.226672	0.0637931	-0.154219	0.423182	0.581203	-0.0818196	0.101319	0.177784	0.445316
-0.308683	-0.379544	-0.117037	-0.0458072	0.250379	0.492437	0.447128	0.12825	0.250367	0.197945
-0.499692	-0.478411	0.0168661	-0.0305088	-0.0217367	0.538599	0.0819295	0.577529	0.255228	0.702878
-0.258947	0.0403282	-0.239807	-0.292136	0.491738	0.337858	-0.0237415	0.536361	0.325002	0.0870318
-0.261675	-0.15067	-0.179735	-0.21124	0.493336	0.480078	0.225404	0.288566	0.134973	0.0719396
-0.457069	0.244579	-0.178022	-0.163949	0.698179	0.351411	0.122357	0.314295	0.18122	0.338033
-0.400502	-0.142951	-0.0874407	-0.193645	0.460426	0.523687	0.141514	0.571288	0.269531	0.369184
-0.310842	0.0979153	0.0211106	-0.189272	0.520059	0.54775	0.225949	0.300188	0.0701933	0.309758
-0.379366	0.0606739	-0.295248	-0.0852746	0.491035	0.331763	0.474003	0.38607	-0.156038	0.312145
-0.247734	-0.250911	-0.248673	-0.138475	0.425696	0.358321	0.266327	0.599401	0.187889	0.399876
-0.26097	-0.191912	-0.169676	-0.327018	0.472384	0.5192	-0.182414	0.365116	0.222315	0.000509577
-0.29767	-0.00888864	-0.241749	-0.0336016	0.549823	0.451695	0.533015	0.0425611	-0.322443	0.275071
-0.275048	-0.00640248	-0.376922	-0.0978059	0.531876	0.320124	0.433908	0.70121	0.575687	0.585965
-0.365734	0.0593893	-0.0787322	-0.172158	0.629632	0.624649	0.270189	-0.500335	0.0817622	-0.306342
-0.330878	-0.0660247	-0.177131	-0.362998	0.413301	0.483252	-0.244157	0.336154	0.344686	0.469758
-0.325071	-0.00319052	-0.0766728	-0.0698726	0.523671	0.469812	0.463088	0.625233	-0.288976	-0.164123
-0.257021	-0.00157595	-0.337244	-0.207527	0.380046	0.274724	0.257241	0.786956	0.440858	0.563209
-0.0494333	-0.345903	-0.323911	0.0100397	0.520877	0.512235	0.462972	0.602252	-0.625844	-0.618998
-0.392887	-0.0850381	-0.15275	0.163427	0.423822	0.475308	0.534173	0.244073	-0.00675529	0.287693
-0.221129	-0.189689	-0.163183	-0.261804	0.465159	0.479426	0.331482	-0.00263076	-0.0529335	0.00691073
-0.309943	0.0421127	-0.221046	-0.401721	0.484794	0.495714	0.182696	-0.288499	0.0253714	0.173934
-0.370133	-0.0690085	-0.176328	-0.0813131	0.446166	0.471505	0.51384	0.725001	0.550461	0.555473
-0.232617	-0.237028	-0.106551	-0.379239	0.481719	0.516168	-0.00244746	-0.287158	-0.0714632	0.320839
-0.376042	0.224243	-0.362107	-0.143684	0.603908	0.311025	0.177565	0.569547	0.1627	0.406392
-0.297989	-0.312707	-0.17252	-0.162331	0.313515	0.445314	0.29163	0.493187	-0.0032499	-0.0950731
-0.318776	-0.234659	-0.293696	-0.172695	0.405171	0.227178	0.338885	0.609122	-0.102798	-0.117219
-0.355024	-0.00573411	0.0726588	-0.057097	0.556866	0.619608	0.475884	0.349409	-0.220362	0.450613
-0.311763	0.294418	-0.422694	-0.0786973	0.565542	0.341269	0.394945	-0.367368	0.317574	-0.131916
-0.247789	-0.102876	-0.11579	-0.101832	0.439368	0.508178	0.343013	0.552298	0.172062	0.278833
-0.131839	-0.273047	-0.203153	-0.243548	0.397883	0.499763	0.103075	0.438028	-8.6128e-05	0.00524725
-0.271184	-0.123598	-0.270331	-0.313292	0.484081	0.201566	0.0263326	0.519011	0.184637	0.136474
-0.118314	-0.20166	-0.167724	-0.231298	0.475663	0.575011	0.241487	-0.380566	0.180125	-0.26598
-0.314524	-0.0998339	-0.236866	-0.128919	0.535288	0.369605	0.406588	0.555761	0.0940654	0.0102994
-0.480447	-0.157032	-0.318339	-0.0968174	0.302361	0.210427	0.310759	0.719478	0.143942	0.396254
-0.174938	-0.265136	-0.234138	-0.169811	0.443882	0.413454	0.330641	0.438094	-0.202879	-0.175244
-0.428325	-0.129363	-0.0244689	-0.310875	0.406832	0.518405	0.0434015	0.437146	-0.0291478	0.203628
-0.378456	-0.275327	-0.0622562	-0.259152	0.307013	0.557083	0.313927	0.532313	-0.0650633	0.272083
-0.320829	0.111635	-0.189067	-0.239632	0.617412	0.430467	0.102843	0.452629	-0.0242317	0.287571
-0.233506	-0.115402	-0.297482	-0.292799	0.506321	0.432746	-0.0777686	0.402607	0.000901475	-0.298551
-0.126952	-0.287792	-0.178673	0.0119378	0.425551	0.545237	0.498619	-0.50627	-0.277023	0.185767
-0.143094	0.00541035	-0.0738451	-0.29697	0.548465	0.590933	0.175403	0.590161	-0.207101	-0.504576
-0.315101	-0.172816	-0.334015	-0.25841	0.389513	0.219545	0.0268513	0.511668	0.0229816	0.300836
-0.334535	0.113348	-0.202468	-0.208312	0.559108	0.453146	0.324766	0.469587	0.112435	0.473727
-0.31586	-0.218755	-0.335626	-0.112591	0.603763	0.559705	0.419434	0.457596	0.16046	0.316765
-0.295494	-0.161262	-0.144497	-0.129462	0.422869	0.415835	0.283137	0.266576	0.00197153	-0.153232
-0.394715	-0.221764	-0.147123	-0.299966	0.476697	0.442295	0.0947916	0.5179	-0.345852	-0.0872522
-0.297356	0.119524	-0.239	-0.196113	0.479428	0.432181	0.269187	0.542824	0.211449	0.330157
-0.423889	-0.264132	0.020751	-0.286192	0.404695	0.592773	0.152761	0.301045	-0.276093	-0.499423
-0.266558	-0.162068	-0.179019	-0.272522	0.336375	0.456869	0.173226	0.338126	0.0324249	0.219902
-0.341598	-0.0937231	0.0331019	-0.373939	0.521428	0.472635	-0.167904	-0.122378	0.156711	-0.182795
-0.275187	-0.313035	-0.163347	-0.269509	0.423559	0.41832	0.256334	0.457928	-0.111523	0.0265644
-0.374696	-0.267963	-0.123793	-0.0875142	0.261328	0.399347	0.246197	-0.395188	0.0710738	0.0365968
-0.305603	-0.110428	-0.207754	-0.194443	0.50454	0.479189	0.32712	0.466299	-0.3634	-0.0246876
-0.409404	-0.23233	-0.198543	-0.00238804	0.431304	0.341667	0.33013	0.418607	0.277222	0.287574
-0.129593	-0.25266	-0.169006	-0.18115	0.411924	0.447664	0.093518	0.31325	0.266063	0.467323
-0.294373	-0.00475106	-0.2064	-0.282226	0.521785	0.346681	0.0033095	-0.14123	0.164855	0.0894818
-0.278822	-0.132003	-0.210027	-0.206975	0.53878	0.476728	0.282064	-0.421477	0.00289186	-0.0617188
-0.312017	-0.158775	-0.247553	-0.316559	0.41311	0.415742	0.105082	0.598693	0.375594	0.669264
-0.377214	-0.181414	-0.308365	-0.406009	0.423012	0.358178	-0.0954446	0.183277	-0.0340247	0.396203
-0.135089	-0.270215	0.0241012	-0.310114	0.411835	0.525251	0.225076	0.471938	-0.091711	-0.085229
-0.340096	-0.0597285	-0.120682	-0.103177	0.477205	0.495609	0.156193	0.33814	-0.0127516	0.362021
-0.23776	-0.23191	-0.366085	-0.241215	0.432663	0.316491	0.157352	0.443797	0.0481039	0.135264
-0.286329	0.0954166	-0.108825	-0.0569028	0.538953	0.598311	0.306802	-0.34641	-0.14578	0.287407
-0.409271	-0.02195	-0.172235	-0.180193	0.460634	0.473343	0.215448	0.239903	0.0575125	-0.191086
-0.286907	-0.30567	-0.187662	-0.307424	0.337368	0.494357	-0.315941	-0.471261	0.105872	-0.113133
-0.331301	-0.0601272	-0.134586	-0.0755341	0.426111	0.529921	0.45314	0.423042	-0.389721	-0.470082
-0.262638	0.0196219	-0.238634	-0.122161	0.462929	0.437833	0.464246	0.304588	0.0594427	-0.307011
-0.334112	-0.280028	-0.142907	-0.159562	0.455446	0.456967	0.440292	0.31198	-0.293369	-0.431164
-0.317501	-0.086286	-0.220945	-0.372491	0.505942	0.354199	-0.115031	0.495396	0.0790184	0.582301
-0.194301	-0.129616	-0.292599	-0.109136	0.438372	0.343427	0.237087	0.450848	0.0326288	0.0788666
-0.251431	-0.0478655	-0.0476872	-0.212323	0.468959	0.444701	0.427626	0.724757	-0.16774	-0.062825
-0.293722	0.139781	-0.193302	-0.13693	0.455339	0.458726	0.283512	0.575472	0.00168505	-0.126709
-0.25078	-0.0813567	-0.17175	-0.154196	0.454349	0.413276	0.40436	0.277539	0.0130984	-0.195267
-0.363383	0.204248	-0.107995	-0.241811	0.562549	0.515093	0.0122321	0.33913	0.336656	0.348956
-0.301681	-0.155324	-0.0871483	-0.178939	0.536856	0.56869	0.213165	0.590398	-0.146226	0.147047
-0.325099	-0.279433	-0.0678956	-0.213368	0.392428	0.516673	0.318405	0.423579	-0.158921	0.274651
-0.296995	-0.236256	-0.0786829	-0.178315	0.401473	0.531058	0.431466	0.473491	-0.373525	-0.389337
-0.278486	-0.0618234	-0.298133	0.029877	0.620508	0.465889	0.497064	0.426569	0.220169	0.322897
-0.279997	-0.162573	-0.195148	-0.0532829	0.359136	0.423807	0.345201	0.120065	0.0130459	-0.284587
-0.230372	-0.24513	-0.411182	-0.404423	0.388848	0.371506	0.126314	0.569388	-0.00052729	-0.00213459
-0.379039	0.0765526	-0.115366	-0.345035	0.588976	0.405856	-0.0118739	-0.334007	0.237094	0.206298
-0.433725	0.0993783	-0.135265	-0.198804	0.492905	0.382092	0.22596	0.580161	-0.0424237	0.104834
-0.320664	-0.318702	-0.293797	-0.115111	0.565001	0.537465	0.312609	0.467077	-0.237093	-0.0399997
-0.301315	-0.176922	-0.351654	-0.115675	0.512473	0.375214	0.188285	-0.277703	-0.0549489	0.415442
-0.256663	-0.486835	-0.342671	-0.0808176	0.324104	0.320561	0.255863	-0.215773	-0.279687	0.273815
-0.328514	-0.125513	-0.0778101	-0.231299	0.46867	0.462936	0.224377	0.434177	0.29453	0.400641
-0.354748	-0.206776	-0.230498	-0.145119	0.407404	0.426003	0.342306	0.0923274	0.0333032	0.221626
-0.419016	0.115274	-0.104847	-0.490937	0.543524	0.568277	-0.163632	0.452592	0.403376	0.160433
-0.349189	0.0533855	-0.00220509	0.0623256	0.555968	0.660475	0.444567	-0.121169	-0.257472	0.286023
-0.343711	-0.0470401	-0.245819	-0.073801	0.534501	0.380779	0.275106	0.544867	0.107125	0.327266
-0.452954	-0.0731988	0.0224105	-0.253909	0.490044	0.603764	0.237977	0.681835	-0.451289	-0.458947
-0.393272	0.0135134	-0.241082	0.0474806	0.575417	0.464399	0.357208	-0.372955	-0.0286119	0.320724
-0.437967	0.0552284	-0.249267	-0.188046	0.582071	0.381966	-0.036961	0.239956	0.236323	-0.169235
-0.385587	-0.239261	0.033311	-0.0779337	0.406224	0.566639	0.191659	0.52791	0.258758	0.27603
-0.331741	-0.333115	-0.199271	-0.286063	0.319118	0.531142	0.2209	0.426644	-0.0331607	0.068865
-0.331526	-0.107519	-0.193368	-0.0696709	0.571111	0.479096	0.411186	0.281983	-0.316922	-0.102893
-0.287083	-0.0784245	-0.336117	-0.086154	0.33022	0.284804	0.415165	0.301503	0.191831	-0.455488
-0.455318	-0.0443389	-0.141443	-0.195664	0.431185	0.407979	0.0686189	0.4432	0.279748	0.160804
-0.349416	-0.0541168	-0.158432	-0.260827	0.449691	0.471635	0.171546	0.398236	0.334069	-0.131131
-0.37353	0.128797	-0.174337	-0.287897	0.550796	0.310738	0.0920946	0.574071	0.0850928	-0.0482653
-0.36305	-0.161431	-0.149563	-0.218771	0.50764	0.333596	0.139257	0.444934	0.0424597	0.190989
-0.291171	0.0175043	-0.0870113	-0.0764294	0.477783	0.478842	0.204145	0.351887	0.102047	0.311978
-0.288039	0.0429887	-0.278977	-0.231914	0.450716	0.412116	0.102123	-0.110897	0.123524	0.0115187
-0.385555	0.0131346	-0.0978823	-0.173586	0.483477	0.56663	0.14103	0.480021	-0.0580144	-0.0614227
-0.32364	0.0355022	-0.327227	0.0328838	0.615909	0.378461	0.4833	0.365033	-0.340683	-0.632061
-0.358246	-0.0613726	-0.0398386	0.0851009	0.483713	0.552918	0.532629	0.39081	-0.20342	-0.111425
-0.301338	0.0315083	-0.125794	-0.0242406	0.493858	0.534386	0.507563	-0.179218	-0.190913	0.201874
-0.239248	-0.102813	-0.171217	-0.0775731	0.480732	0.579029	0.468296	-0.327591	0.218163	-0.404945
-0.392871	0.152889	-0.134412	0.0542352	0.598157	0.456098	0.375164	0.542688	-0.253423	-0.0560881
-0.202651	-0.312252	-0.21843	-0.228283	0.444379	0.43538	0.367204	0.222917	-0.476758	0.0849029
-0.45308	-0.471844	-0.0794165	-0.292807	0.235475	0.492935	0.16704	0.208729	0.0684201	-0.346758
-0.239626	-0.134988	-0.300025	-0.242685	0.550188	0.424055	0.242988	-0.463919	-0.230201	0.0469992
-0.245269	0.157094	-0.275036	-0.164031	0.579531	0.377921	0.106852	0.0748226	0.0703199	0.152579
-0.25538	0.0430699	-0.0590613	-0.133768	0.635456	0.420675	0.443271	-0.193472	-0.386202	0.147415
-0.380124	-0.172749	-0.000235113	-0.134173	0.412455	0.576631	0.211338	0.287917	0.255053	0.475604
-0.314527	0.0941612	-0.208797	-0.110926	0.632272	0.357675	0.150146	0.638391	0.109588	0.115357
-0.366362	-0.0595601	0.00725551	-0.302151	0.34992	0.575065	0.157657	0.414758	0.259317	0.356978
-0.426486	0.240281	-0.215417	-0.158702	0.551567	0.439391	0.307568	0.203933	0.0446994	0.27406
-0.353006	0.0919229	-0.166223	-0.356872	0.593639	0.47322	-0.0174964	0.33065	0.459825	0.290674
-0.206493	-0.21163	-0.135053	-0.270452	0.35396	0.513959	0.448913	0.452003	-0.364061	-0.392057
-0.43447	-0.181191	-0.202767	0.0591756	0.433906	0.483535	0.734192	0.293196	-0.491145	-0.449979
-0.429816	-0.00963335	0.0649161	-0.0332319	0.493257	0.534674	0.525766	-0.0127032	-0.360183	-0.0133621
-0.330201	0.0318059	-0.241767	-0.0699354	0.509406	0.389993	0.496256	0.612691	-0.360806	-0.530455
-0.330266	0.198556	-0.14835	-0.133022	0.555161	0.374216	0.290605	0.539696	0.018914	-0.262953
-0.187426	-0.0847004	-0.221715	-0.249723	0.424806	0.296861	0.424047	0.484978	0.0947101	-0.0124419
-0.335102	-0.099303	0.0308161	-0.221894	0.429882	0.419945	0.159985	0.255835	0.0713125	0.228228
-0.379104	-0.136368	-0.296495	0.00343301	0.419901	0.437893	0.462172	0.380459	0.229927	0.3594
-0.431116	-0.107745	-0.0116975	-0.135199	0.351644	0.530545	0.337115	0.650587	-0.247146	-0.19207
-0.297562	-0.0718389	-0.266255	-0.242564	0.506539	0.313831	0.0561769	0.257636	0.252555	0.325216
-0.289414	-0.0624331	-0.164474	0.0209657	0.473011	0.531989	0.490633	0.60436	-0.0774217	-0.0065853
-0.349291	0.179847	-0.115269	-0.236845	0.530438	0.492209	0.110717	0.148037	0.19615	-0.0587135
-0.219299	0.00411078	-0.152137	-0.31079	0.479911	0.474656	0.177859	0.626797	0.272836	0.507797
-0.325369	-0.337685	-0.232645	-0.0914172	0.254069	0.358718	0.421087	0.506888	-0.246214	-0.0905069
-0.368181	-0.13005	-0.0635858	0.00222501	0.517459	0.516397	0.475808	-0.152798	-0.0634665	-0.455836
-0.173266	-0.237341	0.00630817	-0.0128575	0.467809	0.463697	0.190373	0.364892	-0.249401	-0.17619
-0.307489	-0.0785642	-0.323268	-0.042541	0.453301	0.416725	0.408357	0.397642	-0.227071	-0.130794
-0.223525	-0.0461926	-0.457348	-0.0743358	0.390556	0.240734	0.295585	0.0850767	-0.0258602	0.488017
-0.376531	-0.0573366	-0.149725	-0.0493222	0.476411	0.498702	0.201215	0.422504	0.191465	0.379358
-0.383613	0.211783	0.00762899	-0.294447	0.667183	0.492327	-0.267342	0.452228	0.569377	0.430888
-0.314118	0.0617699	-0.139028	-0.00484455	0.522945	0.548284	0.312299	0.673996	-0.549236	-0.590059
-0.183084	-0.312964	-0.332083	-0.244105	0.397875	0.454843	0.141174	0.484543	-0.215727	-0.273779
-0.319055	-0.264873	-0.0968135	-0.135061	0.39505	0.512058	0.289249	0.510583	0.0326996	0.0204405
-0.485388	0.36393	0.0670193	-0.16502	0.751671	0.634605	0.292236	0.598802	-0.320999	-0.322638
-0.34505	-0.162737	0.0432485	-0.0642184	0.33602	0.552315	0.421108	0.491122	-0.112962	-0.214472
-0.297491	-0.164988	-0.354571	-0.184078	0.467434	0.321336	0.301146	0.485912	0.126269	0.146491
-0.436831	0.261677	-0.0559028	-0.114943	0.716228	0.540748	0.183926	0.349317	0.323792	0.024138
-0.110313	-0.126529	-0.15797	-0.289247	0.364535	0.516075	0.312003	0.609123	-0.147029	-0.52196
-0.402208	-0.242659	-0.283476	-0.177511	0.371995	0.421783	0.19437	0.567149	-0.0855913	-0.225437
-0.427615	-0.131122	0.0682039	-0.075182	0.441716	0.492348	0.282562	0.496376	-0.230666	-0.0317172
-0.133753	-0.293143	-0.340007	-0.169326	0.409998	0.466836	0.315696	-0.413345	-0.210668	0.209621
-0.333698	-0.0446319	-0.0935628	-0.102098	0.519507	0.485645	0.33571	-0.485509	0.228909	-0.254779
-0.110201	-0.141085	-0.216129	-0.0898101	0.514275	0.507109	0.48014	0.402549	-0.364901	-0.579473
-0.359605	-0.0770238	-0.0532436	-0.0696467	0.495452	0.437246	0.160457	0.0010056	0.188847	0.293848
-0.535684	0.287727	-0.101467	0.0691966	0.760835	0.456722	0.603992	0.495375	-0.273496	-0.479621
-0.417583	-0.11173	-0.126248	0.00207302	0.423553	0.491927	0.584046	0.554454	0.0476758	0.238243
-0.300611	-0.413276	0.00620797	-0.0987097	0.343404	0.488647	0.191616	0.260258	0.299605	0.201899
-0.296028	-0.253049	-0.144607	-0.154943	0.471651	0.475588	0.206747	-0.0779012	-0.203733	0.126466
-0.286137	-0.0906364	-0.0949431	-0.326507	0.427491	0.477845	0.0864977	0.583185	0.127835	0.322128
-0.217018	-0.372789	-0.227685	-0.173892	0.36566	0.362736	0.377338	0.603356	-0.349378	-0.169786
-0.345951	-0.187008	-0.0917715	-0.254453	0.348003	0.491392	0.0105059	0.686842	0.0841085	0.239249
-0.308788	0.2847	-0.142294	0.0213755	0.602668	0.446288	0.492634	0.387219	-0.39078	-0.176657
-0.322564	0.123616	-0.225298	-0.132772	0.560287	0.485335	0.16947	-0.163819	-0.00185239	0.0143795
-0.347659	-0.262725	-0.373485	-0.200432	0.268147	0.247688	0.119785	0.458674	0.0967802	0.0727037
-0.352993	-0.0241879	-0.0915047	-0.0466387	0.457174	0.461285	0.401602	-0.0749231	-0.00443212	0.191102
-0.263827	0.0696781	-0.258631	-0.298492	0.517186	0.392407	0.1609	0.317946	0.389218	-0.0560417
-0.340929	-0.00273881	-0.228449	-0.0791447	0.538817	0.333635	0.351657	0.408582	-0.210957	0.194937
-0.368221	0.119595	-0.22901	0.154103	0.636654	0.373658	0.621716	-0.12859	-0.385307	0.523101
-0.172677	0.0148461	-0.391176	-0.175938	0.450327	0.360603	0.314381	0.42182	0.160944	0.491503
-0.290819	-0.241041	-0.103118	-0.11467	0.480197	0.517191	0.507013	-0.263903	-0.494635	-0.0560933
-0.37441	-0.114386	-0.338934	0.111684	0.410566	0.280971	0.431278	0.05308	-0.101671	-0.251479
-0.350107	-0.238758	-0.141479	-0.137112	0.398677	0.534623	0.460317	-0.221105	-0.11183	-0.426201
-0.293381	-0.011903	-0.292606	-0.00550095	0.464948	0.302574	0.44502	-0.271122	-0.11591	-0.182654
-0.29623	-0.0739711	-0.336999	-0.262341	0.467193	0.274556	0.295506	0.361355	-0.0404785	-0.200055
-0.373398	-0.26796	0.0308967	-0.10629	0.388924	0.666869	0.299189	0.61505	0.584089	0.61913
-0.409685	-0.312026	-0.0418533	-0.33782	0.295161	0.478504	0.00384559	0.379414	0.0206596	0.157426
-0.210652	-0.26867	-0.198426	-0.484738	0.478707	0.462267	-0.181401	-0.518798	0.266346	0.223256
-0.362705	-0.198449	-0.182961	-0.240943	0.406826	0.477557	0.256729	0.446562	0.0398519	-0.0112548
-0.327685	-0.2086	-0.129466	-0.377282	0.39447	0.465517	0.137644	0.507709	-0.117494	0.294561
-0.435863	-0.193477	-0.173012	0.00497222	0.237998	0.42909	0.417956	0.269191	0.0452393	0.388803
-0.44036	0.0797277	0.114763	-0.00400229	0.472291	0.652578	0.339852	0.171318	0.138715	0.359539
-0.32606	-0.254661	-0.0162513	-0.071493	0.238885	0.59505	0.407587	0.294989	-0.110494	-0.194887
-0.214811	0.0560762	-0.117132	-0.087726	0.592221	0.473418	0.329704	0.318011	0.0684985	0.535387
-0.338935	-0.00041879	-0.244626	-0.196506	0.559511	0.349026	0.127033	0.344624	0.324928	0.505506
-0.320415	-0.122159	-0.220422	0.110348	0.416064	0.399339	0.601722	0.368123	-0.320713	-0.285794
-0.348086	-0.0145762	-0.290073	-0.177114	0.497162	0.323533	0.0698978	0.360386	0.016525	0.00016776
-0.272662	-0.187146	-0.456572	-0.204441	0.53639	0.298376	0.320173	0.249014	-0.231339	0.419009
-0.357808	-0.144285	-0.20541	-0.357222	0.459899	0.436703	0.00974217	0.428321	-0.00667175	0.100212
-0.255941	-0.133709	-0.134962	-0.23012	0.463269	0.417153	0.262806	-0.203128	-0.23163	0.302651
-0.318271	-0.101553	-0.251018	-0.178143	0.455464	0.303534	0.256011	0.437861	-0.0279821	-0.0102934
-0.16356	-0.219111	-0.268718	-0.256274	0.495872	0.420292	0.199119	0.478925	-0.20182	-0.0686273
-0.294339	0.000841605	-0.270881	-0.0119912	0.556528	0.331689	0.481456	0.422052	-0.142874	-0.0721623
-0.304675	0.0706557	-0.239938	-0.186394	0.517151	0.450876	0.156378	0.420296	-0.0018297	-0.0360148
-0.3208	-0.250148	-0.180805	-0.244246	0.371464	0.502195	0.243773	0.359249	0.0698478	-0.336178
-0.42071	-0.0643759	-0.0269742	-0.0917962	0.501082	0.593124	0.201619	-0.302223	-0.301841	0.262971
-0.306538	0.0404768	-0.291185	-0.0787282	0.547335	0.345039	0.230861	0.582273	0.209446	0.163704
-0.288831	-0.0677544	-0.0888297	-0.0217015	0.598638	0.500892	0.314942	0.125842	-0.347746	0.101754
-0.408345	0.0534007	-0.211453	-0.120663	0.551174	0.387122	0.257234	-0.357969	0.243445	-0.12577
-0.350939	-0.0386385	-0.219752	0.0855409	0.348991	0.409575	0.705895	0.434403	-0.39775	-0.592939
-0.212712	0.0494362	-0.215138	-0.239608	0.527411	0.452572	0.115503	0.422326	0.0830423	0.18309
-0.229117	-0.276625	-0.242482	-0.00399197	0.364567	0.460605	0.483786	-0.133729	-0.21031	0.438213
-0.345922	-0.209949	-0.0682399	-0.145997	0.36018	0.461183	0.327402	0.104425	0.011262	-0.294509
-0.217962	-0.116847	-0.314704	-0.190546	0.48057	0.412483	0.200666	0.292517	0.0364174	-0.0319762
-0.292574	-0.244975	-0.154114	-0.125815	0.343409	0.43801	0.333694	0.257776	-0.180835	0.14285
