# Supplementary material for: Consequences of Workplace Ostracism: A Meta-Analytic Review
Source: Front Psychol. 2021 Aug 2;12:641302. doi: 10.3389/fpsyg.2021.641302 (PMC8365139; doi:10.3389/fpsyg.2021.641302)
Supplement: Supplementary file 1 [file Data_Sheet_1.ZIP › Supplementary Material Presentation./3Turnover intentions.xlsx]

## Sheet: Sheet1
paper ID	author	r	N
20	Jane O’Reilly	0.21	350
32	Kristin L. Scott1, Stefan Tams2, Michaéla C. Schippers3, and KiYoung Lee4	0.23	516
52	John Fiset1*, Raghid Al Hajj2 and John G. Vongas3	0.3	232
1	D. Lance Ferris, Douglas J. Brown, Joseph W. Berry, and Huiwen Lian	0.44	68
56	饶景龙	0.106	319
75	Yijing Lyu	0.16	266
48	汤亚敏	0.167	375
13	贾瑞秀	0.199	155
54	李晓玉, 党广龙,高昂,高冬东	0.206	363
23	甘元霞 宋傲龄 贾瑞秀	0.213	237
46	钟授全	0.233	215
40	Scott T. Gebhardt	0.26	172
12	尹奎，刘永仁	0.317	263
44	Xiaoming Zheng,Jun Yang, Hang-Yue Ngo, Xiao-Yu Liu, and Wengjuan Jiao	0.34	256
76	Zainab Mahfooz	0.347	200
40	Scott T. Gebhardt	0.36	188
36	杨多	0.364	414
73	INAM UL HAQ	0.37	229
26	张宏如，李群，卢锐	0.471	243
