# Supplementary material for: Consequences of Workplace Ostracism: A Meta-Analytic Review
Source: Front Psychol. 2021 Aug 2;12:641302. doi: 10.3389/fpsyg.2021.641302 (PMC8365139; doi:10.3389/fpsyg.2021.641302)
Supplement: Supplementary file 1 [file Data_Sheet_1.ZIP › Supplementary Material Presentation./Supplemental Material C.xlsx]

## Sheet: Sheet1
paper ID	study ID	author	year	nation	1.individualism,2	N	reliability of ostracism	organizational identification	reliability	r	organizational commitment	reliability	r	turnover intentions	reliability	r	OBSE	reliability	r	belongingness	reliability	r	job satisfaction	reliability	r	emotional exhaustion	reliability	r	job performance	reliability	r	OCB	reliability	r	OCBO	reliability	r	OCBI	reliability	r	organizational deviance	reliability	r	interpersonal deviance	reliability	r
1	1	D. Lance Ferris, Douglas J. Brown, Joseph W. Berry, and Huiwen Lian	2008	Canada	1	68	0.89							turnover intentions	0.89	0.44	OBSE	0.89	-0.41	belongingness	0.88	-0.31	Job satisfaction	0.95	-0.35																organizational deviance	0.79	0.23	interpersonal deviance	0.86	0.23
1	2	D. Lance Ferris, Douglas J. Brown, Joseph W. Berry, and Huiwen Lian	2008	Canada	1	142	0.93				Affective commitment	0.86	-0.24										Job satisfaction	0.93	-0.34																Organizational deviant behaviors	0.88	0.61	Interpersonal deviant behaviors	0.87	0.62
1	3	D. Lance Ferris, Douglas J. Brown, Joseph W. Berry, and Huiwen Lian	2008	Canada	1	95	0.96																						in-role bahavior	0.83	-0.26				OCBO	0.73	-0.3	OCBI	0.87	-0.15	Organizational deviant behaviors	0.93	0.28	Interpersonal deviant behaviors	0.93	0.5
1	4	D. Lance Ferris, Douglas J. Brown, Joseph W. Berry, and Huiwen Lian	2008	Canada	1	118	0.94
2	1	李锐	2010	China	2	325	0.9	organizational identification	0.92	-0.56																						contextual performance	0.85	-0.415
3	1	吴隆增，刘军，许浚	2010	China	2	258	0.9	organizational identification	0.83	-0.46																									OCBO	0.9	-0.24	OCBI	0.88	-0.23
4	1	刘婷	2011	China	2	345	0.882																																		organizational deviance	0.846	0.38	interpersonal deviance	0.846	0.473
5	1	Alicia S.M. Leunga,∗, L.Z. Wub, Y.Y. Chena, Michael N. Younga	2011	China	2	304	0.92																						Service performance	0.86	-0.23
6	1	Long-Zeng Wu, Frederick Hong-kit Yim, Ho Kwong Kwan and Xiaomeng Zhang	2011	China	2	215	0.9																			emotional exhaustion	0.91	0.29
7	1	Longzeng Wu, Liqun Wei, Chun Hui	2011	China	2	208	0.89										OBSE	0.92	-0.45										job performance	0.86	-0.23
8	1	杜平	2012	China	2	373	0.834																job satisfaction	0.84	-0.188				job performance	0.845	-0.467
9	1	Alex T. Ramsey	2012	America	1	227	0.92																job satisfaction	0.88	-0.28							OCB	0.62	-0.17
9	3	Alex T. Ramsey	2012	America	1	51	0.94																job satisfaction	0.88	-0.32							OCB	0.72	-0.35
9	4	Alex T. Ramsey	2012	America	1	37	0.89																job satisfaction	0.88	-0.39							OCB	0.56	-0.18
9	2	Alex T. Ramsey	2012	America	1	100	0.51																Task Satisfaction	0.83	-0.2
10	1	王荣鲁峥嵘蒋奖＊	2013	China	2	247	0.89													belongingness	0.74	-0.41							in-role behavior	0.83	-0.25	extra-role behavior	0.77	-0.3
11	1	沈涵	2013	China	2	243	0.944	organizational identity	0.947	-0.219
12	1	尹奎，刘永仁	2013	China	2	263	0.88	organizational identification	0.89	-0.434				turnover intentions	0.76	0.317
13	1	贾瑞秀	2013	China	2	155	0.915							turnover intentions	0.899	0.199										emotional exhaustion	0.855	0.292
14	1	Hongdan Zhaoa, Zhenglong Penga,∗, Geoff Sheardb	2013	China	2	239	0.97																																		counterproductive work behaviors toward the organization	0.95	0.21	counterproductive work behaviors toward the individuals	0.98	0.2
15	1	肖星星	2014	China	2	274	0.87				organizational commitment	0.844	-0.469																			OCB	0.866	-0.289	OCBO	0.831	-0.282	OCBI	0.772	-0.225
16	1	贾波，周菲	2014	China	2	268	0.883	organizational identification	0.751	-0.687
17	1	李蓉	2014	China	2	263	0.913																																		organizational deviance	0.896	0.481	interpersonal deviance	0.892	0.544
18	1	闫艳玲，周二华，刘婷	2014	China	2	356	0.882																																		organizational deviance	0.819	0.38	interpersonal deviance	0.716	0.473
19	1	李小聪赵敏王惠	2014	China	2	239	0.9	organizational identification	0.86	-0.43
20	3	Jane O’Reilly	2014	Canada	1	350	0.87							Turnover intentions	0.84	0.21				Sense of Belonging	0.92	-0.6	Job satisfaction	0.84	-0.53																Harassment	0.86	0.6
20	2	Jane O’Reilly	2014	America	1	1814	0.95				Affective commitment	0.78	-0.26																												Harassment	0.95	0.81
20	1	Jane O’Reilly	2014	America	1	146
21	1	Kristin L. Scott	2014	Netherlands	1	88	0.83										Organization-Based Self-Esteem	0.74	-0.06	need to belong	0.81	0.11							Supervisor-rated Task Performance	0.9	-0.06
22	1	YANLING YAN, ERHUA ZHOU, LIRONG LONG, AND YANG JI	2014	China	2	356	0.7																																		counterproductive work behaviors toward the organization	0.82	0.45	counterproductive work behaviors toward the individuals	0.72	0.56
23	1	甘元霞 宋傲龄 贾瑞秀	2015	China	2	237	0.903							turnover intentions	0.878	0.213										emotional exhaustion	0.835	0.276
24	1	黄晓艳，王秀珍，赵宏，金玲，颜鸿飞*	2015	China	2	767	0.93																						job performance	0.929	-0.175
25	1	闫俊	2015	China	2	468	0.799																																		counterproductive work behaviors toward the organization	0.758	0.58	counterproductive work behaviors toward the individuals	0.833	0.25
26	1	张宏如，李群，卢锐	2015	China	2	243	0.884							turnover intentions	0.894	0.471
27	1	刘小禹，刘 军，许 浚，吴蓉蓉	2015	China	2	403	0.9										OBSE	0.91	-0.41
28	1	罗瑾琏，花常花，朱荧	2015	China	2	346	0.92																																		counterproductive work behavior	0.83	0.17
29	1	Chung	2015	Korea	2	262	0.97																						In-role behavior	0.95	-0.18				OCBO	0.8	-0.26	OCBI	0.87	-0.21
30	2	D. LANCE FERRIS	2015	Canada	1	273	0.97																																		organizational deviance	0.93	0.59	interpersonal deviance	0.9	0.59
30	1	D. LANCE FERRIS	2015	Canada	1	158	0.96																						In-role behavior	0.82	-0.43				OCBO	0.82	-0.38	OCBI	0.85	-0.33
31	1	Aurelia Moka* and David De Cremerb	2015	America	1	77	0.95																									prosoical behavior	0.87	-0.043
31	3	Aurelia Moka* and David De Cremerb	2015	America	1	102	0.87	organizational identification	0.91	-0.16
32	2	Kristin L. Scott1, Stefan Tams2, Michaéla C. Schippers3, and KiYoung Lee4	2015	Netherlands	1	516	0.91							Intent to turnover	0.82	0.23
32	1	Kristin L. Scott1, Stefan Tams2, Michaéla C. Schippers3, and KiYoung Lee4	2015	Netherlands	1	114
33	1	Erica Xu, Xu Huang, Sandra L. Robinson	2015	China	2	213	0.71	Group identification	0.83	-0.33
34	1	谢 俊, 严 鸣	2016	China	2	249	0.91																									OCB	0.87	-0.41
35	1	杨姣	2016	China	2	307	0.933																						job performance	0.894	-0.255										CWBO	0.818	0.502	CWBI	0.917	0.585
36	1	杨多	2016	China	2	414	0.911							turnover intentions	0.844	0.364
37	1	张桂平	2016	China	2	297	0.836	organizational identification	0.832	0.091
38	1	于伟张鹏	2016	China	2	235	0.89										OBSE	0.87	-0.26
39	1	D. LANCE FERRIS	2016	China	2	257	0.97																																		Avoidance-oriented CWBs	0.94	0.19	Approach-oriented CWBs	0.94	0.34
39	2	D. LANCE FERRIS	2016	China	2	357	0.97																																		Avoidance-oriented CWBs	0.96	0.4	Approach-oriented CWBs	0.99	0.07
40	1	Scott T. Gebhardt	2016	China	2	188	0.77				organizational commitment	0.8	-0.4	Turnover Intention	0.83	0.36																												CWB-Individual	0.72	0.4
40	2	Scott T. Gebhardt	2016	China	2	172	0.67				organizational commitment	0.75	-0.3	Turnover Intention	0.89	0.26																												CWB-Individual	0.7	0.41
41	1	Panagiotis Gkorezis, Maria Panagiotou & Mamas Theodorou	2016	Cyprus	1	157	0.93	Organizational identification	0.91	-0.24
42	2	Chia-Huei Wu，Jun Liu，Ho Kwong Kwan，Cynthia Lee	2016	China	2	297	0.905	Organizational identification	0.88	-0.18							OBSE	0.9	-0.26																OCBO	0.94	-0.26	OCBI	0.92	-0.27
42	1	Chia-Huei Wu，Jun Liu，Ho Kwong Kwan，Cynthia Lee	2016	China	2	282	0.9	Organizational identification	0.83	-0.27																									OCBO	0.91	-0.2	OCBI	0.93	-0.09
43	1	Ran Zhang	2016	China	2	323	0.88																															Interpersonal citizenship behavior	0.89	-0.18
44	1	Xiaoming Zheng,Jun Yang, Hang-Yue Ngo, Xiao-Yu Liu, and Wengjuan Jiao	2016	China	2	256	0.9				Affective Organizational Commitment	0.83	-0.09	Intention to Leave	0.88	0.34
45	1	曾莹	2017	China	2	310	0.963																																		CWBO	0.949	0.854	CWBI	0.925	0.898
46	1	钟授全	2017	China	2	215	0.883							turnover intentions	0.799	0.233
47	1	王蜜	2017	China	2	123	0.903																						task performance	0.896	-0.325
48	1	汤亚敏	2017	China	2	375	0.915							turnover intentions	0.902	0.167
49	1	Yang Woon Chung	2017	Korea	2	249	0.97																												OCBO	0.75	-0.15	OCBI	0.87	-0.28	Deviant behavior	0.8	0.2
50	1	Yang Woon Chung and Taekyung Kim	2017	Korea	2	237	0.96																job satisfaction	0.91	-0.13
51	1	Yang Woon Chung	2017	Korea	2	225	0.97										OBSE	0.97	-0.18										in-role behavior	0.96	-0.19										Deviant behavior	0.91	0.28
52	1	John Fiset1*, Raghid Al Hajj2 and John G. Vongas3	2017	Canada	1	232	0.95							turnover intentions	0.92	0.3																						OCBI	0.84	-0.35				interpersonal deviance	0.86	0.36
53	2	ANN CHUNYAN PENG1 AND WEI ZENG	2017	China	2	139	0.85																																					interpersonal deviance	0.94	0.23
53	1	ANN CHUNYAN PENG1 AND WEI ZENG	2017	U.S. and Canada	1	182	0.95																																					interpersonal deviance	0.95	0.54
54	1	李晓玉, 党广龙,高昂,高冬东	2018	China	2	363	0.865							turnover intentions	0.882	0.206
55	1	范艺骞	2018	China	2	93	0.919										OBSE	0.96	-0.27																						Deviant behavior	0.985	0.311
55	2	范艺骞	2018	China	2	93	0.959																																		Deviant behavior	0.985	0.299
56	1	饶景龙	2018	China	2	319	0.914							turnover intentions	0.817	0.106	OBSE	0.742	-0.387
57	1	周星，程豹，郭功星	2018	China	2	326	0.86																			emotional exhaustion	0.77	0.32
58	1	刘君	2018	China	2	350	0.918	organizational identification	0.888	-0.271													job satisfaction	0.939	-0.45
59	1	刘秋莹	2018	China	2	335	0.919																									OCB	0.871	-0.243
60	1	李丹 常梦醒	2018	China	2	126	0.89																			emotional exhaustion	0.82	0.558	job performance	0.73	-0.241
61	1	宗富强	2018	China	2	243	0.86										OBSE	0.88	-0.22
62	1	Yang Woon Chung	2018	Korea	2	225	0.97																						Task performance	0.96	-0.19
63	1	Dirk De Clercq	2018	Pakistani	2	258	0.87																						job performance	0.94	-0.384
64	1	Molly S. Eickholt and Alan K. Goodboy	2018	America	1	200	0.91																job satisfaction	0.91	-0.37
65	1	Irene Huertas-Valdivia	2018	Spain	1	329	0.9																									Extra-role customer service	0.85	-0.046
66	1	Sadia Jahanzeb	2018	Canada	1	320	0.93																			emotional exhaustion	0.79	0.55																interpersonal deviance	0.95	0.65
67	1	Sadia Jahanzeb a, Tasneem Fatimab and M Abdur Rahman Malikc	2018	Canada	1	300	0.72																			emotional exhaustion	0.82	0.29
68	1	koay	2018	America	1	179	0.854																			emotional exhaustion	0.948	0.356
69	1	Wen Wu	2018	China	2	812	0.86													belongingness	0.78	-0.061
70	1	Jun Yang，Darren C. Treadway	2018	China	2	156	0.85													need to belong	0.73	-0.24																			CWB	0.97	0.48
71	1	刘巨钦，宗博强	2019	China	2	242	0.86										OBSE	0.88	-0.22
72	1	obrien(SIOP)	2018	America	1	148	0.93																									OCB	0.82	-0.2
73	1	INAM UL HAQ	2014	Pakistani	2	229	0.92							turnover intentions	0.84	0.37													job performance	0.72	-0.16
74	1	Yeonjeong Kim , Taya R. Cohen & A. T. Panter	2015	America	1	1514	0.97																																		Organizational CWB	0.97	0.7	Interpersonal CWB	0.98	0.72
75	1	Yijing Lyu	2017	China	2	266	0.97				Affective Commitment	0.93	-0.2	Leave intention	0.91	0.16
76	1	Zainab Mahfooz	2017	Pakistani	2	200	0.756							Turnover Intention	0.745	0.347
77	1	Stefan Thau	2015	America	1	228	0.92																Job satisfaction	0.87	-0.36
78	1	qi Yang and hua Wei	2017	China	2	223	0.81				organizational commitment	0.86	-0.19																			OCB	0.87	-0.13
79	1	Hong Zhu	2017	China	2	266	0.97																						proactive customer service performance	0.9	-0.12
