# Supplementary material for: Consequences of Workplace Ostracism: A Meta-Analytic Review
Source: Front Psychol. 2021 Aug 2;12:641302. doi: 10.3389/fpsyg.2021.641302 (PMC8365139; doi:10.3389/fpsyg.2021.641302)
Supplement: Supplementary file 1 [file Data_Sheet_1.ZIP › Supplementary Material Presentation./2Organizational commitment.xlsx]

## Sheet: Sheet1
paper ID	author	r	N
1	D. Lance Ferris, Douglas J. Brown, Joseph W. Berry, and Huiwen Lian	-0.24	142
20	Jane O’Reilly	-0.26	1814
75	Yijing Lyu	-0.2	266
44	Xiaoming Zheng,Jun Yang, Hang-Yue Ngo, Xiao-Yu Liu, and Wengjuan Jiao	-0.09	256
15	肖星星	-0.469	274
40	Scott T. Gebhardt	-0.4	188
40	Scott T. Gebhardt	-0.3	172
78	qi Yang and hua Wei	-0.19	223
