# Supplementary material for: Consequences of Workplace Ostracism: A Meta-Analytic Review
Source: Front Psychol. 2021 Aug 2;12:641302. doi: 10.3389/fpsyg.2021.641302 (PMC8365139; doi:10.3389/fpsyg.2021.641302)
Supplement: Supplementary file 1 [file Data_Sheet_1.ZIP › Supplementary Material Presentation./7Emotional exhaustion.xlsx]

## Sheet: Sheet1
paper ID	author	r	N
66	Sadia Jahanzeb	0.55	320
67	Sadia Jahanzeb a, Tasneem Fatimab and M Abdur Rahman Malikc	0.29	300
68	koay	0.356	179
13	贾瑞秀	0.292	155
23	甘元霞 宋傲龄 贾瑞秀	0.276	237
6	Long-Zeng Wu, Frederick Hong-kit Yim, Ho Kwong Kwan and Xiaomeng Zhang	0.29	215
57	周星，程豹，郭功星	0.32	326
60	李丹 常梦醒	0.558	126
