# Supplementary material for: Consequences of Workplace Ostracism: A Meta-Analytic Review
Source: Front Psychol. 2021 Aug 2;12:641302. doi: 10.3389/fpsyg.2021.641302 (PMC8365139; doi:10.3389/fpsyg.2021.641302)
Supplement: Supplementary file 1 [file Data_Sheet_1.ZIP › Supplementary Material Presentation./1Organizational identification.xlsx]

## Sheet: Sheet1
paper ID	author	r	N
31	Aurelia Moka* and David De Cremerb	-0.16	102
41	Panagiotis Gkorezis, Maria Panagiotou & Mamas Theodorou	-0.24	157
33	Erica Xu, Xu Huang, Sandra L. Robinson	-0.33	213
12	尹奎，刘永仁	-0.434	263
2	李锐	-0.56	325
3	吴隆增，刘军，许浚	-0.46	258
16	贾波，周菲	-0.687	268
19	李小聪赵敏王惠	-0.43	239
37	张桂平	0.091	297
42	Chia-Huei Wu，Jun Liu，Ho Kwong Kwan，Cynthia Lee	-0.27	282
42	Chia-Huei Wu，Jun Liu，Ho Kwong Kwan，Cynthia Lee	-0.18	297
58	刘君	-0.271	350
11	沈涵	-0.219	243
