# Supplementary material for: Consequences of Workplace Ostracism: A Meta-Analytic Review
Source: Front Psychol. 2021 Aug 2;12:641302. doi: 10.3389/fpsyg.2021.641302 (PMC8365139; doi:10.3389/fpsyg.2021.641302)
Supplement: Supplementary file 1 [file Data_Sheet_1.ZIP › Supplementary Material Presentation./8Job performance.xlsx]

## Sheet: Sheet1
paper ID	author	r	N
10	王荣鲁峥嵘蒋奖＊	-0.25	247
29	Chung	-0.18	262
51	Yang Woon Chung	-0.19	225
8	杜平	-0.467	373
73	INAM UL HAQ	-0.16	229
7	Longzeng Wu, Liqun Wei, Chun Hui	-0.23	208
24	黄晓艳，王秀珍，赵宏，金玲，颜鸿飞*	-0.175	767
35	杨姣	-0.255	307
60	李丹 常梦醒	-0.241	126
63	Dirk De Clercq	-0.384	258
79	Hong Zhu	-0.12	266
5	Alicia S.M. Leunga,∗, L.Z. Wub, Y.Y. Chena, Michael N. Younga	-0.23	304
47	王蜜	-0.325	123
62	Yang Woon Chung	-0.19	225
1	D. Lance Ferris, Douglas J. Brown, Joseph W. Berry, and Huiwen Lian	-0.26	95
30	D. LANCE FERRIS	-0.43	158
21	Kristin L. Scott	-0.06	88
