# Supplementary material for: Consequences of Workplace Ostracism: A Meta-Analytic Review
Source: Front Psychol. 2021 Aug 2;12:641302. doi: 10.3389/fpsyg.2021.641302 (PMC8365139; doi:10.3389/fpsyg.2021.641302)
Supplement: Supplementary file 1 [file Data_Sheet_1.ZIP › Supplementary Material Presentation./12Organizational deviance.xlsx]

## Sheet: Sheet1
paper ID	author	r	N
25	闫俊	0.58	468
49	Yang Woon Chung	0.2	249
35	杨姣	0.502	307
18	闫艳玲，周二华，刘婷	0.38	356
22	YANLING YAN, ERHUA ZHOU, LIRONG LONG, AND YANG JI	0.45	356
28	罗瑾琏，花常花，朱荧	0.17	346
4	刘婷	0.38	345
17	李蓉	0.481	263
51	Yang Woon Chung	0.28	225
39	D. LANCE FERRIS	0.19	257
45	曾莹	0.854	310
14	Hongdan Zhaoa, Zhenglong Penga,∗, Geoff Sheardb	0.21	239
39	D. LANCE FERRIS	0.4	357
70	Jun Yang，Darren C. Treadway	0.48	156
55	范艺骞	0.311	93
55	范艺骞	0.299	93
1	D. Lance Ferris, Douglas J. Brown, Joseph W. Berry, and Huiwen Lian	0.23	68
20	Jane O’Reilly	0.6	350
1	D. Lance Ferris, Douglas J. Brown, Joseph W. Berry, and Huiwen Lian	0.61	142
30	D. LANCE FERRIS	0.59	273
1	D. Lance Ferris, Douglas J. Brown, Joseph W. Berry, and Huiwen Lian	0.28	95
20	Jane O’Reilly	0.81	1814
74	Yeonjeong Kim , Taya R. Cohen & A. T. Panter	0.7	1514
