# Supplementary material for: Consequences of Workplace Ostracism: A Meta-Analytic Review
Source: Front Psychol. 2021 Aug 2;12:641302. doi: 10.3389/fpsyg.2021.641302 (PMC8365139; doi:10.3389/fpsyg.2021.641302)
Supplement: Supplementary file 1 [file Data_Sheet_1.ZIP › Supplementary Material Presentation./13Interpersonal deviance.xlsx]

## Sheet: Sheet1
paper ID	author	r	N
74	Yeonjeong Kim , Taya R. Cohen & A. T. Panter	0.72	1514
1	D. Lance Ferris, Douglas J. Brown, Joseph W. Berry, and Huiwen Lian	0.23	68
30	D. LANCE FERRIS	0.59	273
52	John Fiset1*, Raghid Al Hajj2 and John G. Vongas3	0.36	232
53	ANN CHUNYAN PENG1 AND WEI ZENG	0.54	182
66	Sadia Jahanzeb	0.65	320
1	D. Lance Ferris, Douglas J. Brown, Joseph W. Berry, and Huiwen Lian	0.62	142
1	D. Lance Ferris, Douglas J. Brown, Joseph W. Berry, and Huiwen Lian	0.5	95
39	D. LANCE FERRIS	0.34	257
39	D. LANCE FERRIS	0.07	357
14	Hongdan Zhaoa, Zhenglong Penga,∗, Geoff Sheardb	0.2	239
22	YANLING YAN, ERHUA ZHOU, LIRONG LONG, AND YANG JI	0.56	356
25	闫俊	0.25	468
35	杨姣	0.585	307
45	曾莹	0.898	310
40	Scott T. Gebhardt	0.4	188
40	Scott T. Gebhardt	0.41	172
4	刘婷	0.473	345
17	李蓉	0.544	263
18	闫艳玲，周二华，刘婷	0.473	356
53	ANN CHUNYAN PENG1 AND WEI ZENG	0.23	139
