# Supplementary material for: Consequences of Workplace Ostracism: A Meta-Analytic Review
Source: Front Psychol. 2021 Aug 2;12:641302. doi: 10.3389/fpsyg.2021.641302 (PMC8365139; doi:10.3389/fpsyg.2021.641302)
Supplement: Supplementary file 1 [file Data_Sheet_1.ZIP › Supplementary Material Presentation./SEM-CI.xlsx]

## Sheet: Sheet1
	Mean	SD	mean+1.28*SD	mean-1.28*SD
reg_WO_OBSE	-0.320926	0.0884244	-0.207743	-0.434109
reg_WO_OC	-0.093389	0.158153	0.109047	-0.295825
reg_WO_JS	-0.176055	0.121248	-0.0208572	-0.331253
reg_WO_JP	-0.152018	0.128196	0.0120731	-0.316109
reg_OBSE_OC	0.460878	0.106932	0.597752	0.324004
reg_OBSE_JS	0.446979	0.0943948	0.567804	0.326154
reg_OBSE_JP	0.268709	0.18132	0.500798	0.0366199
cov_OC_JS	0.280624	0.332418	0.706119	-0.144871
cov_OC_JP	9.487e-05	0.233618	0.299126	-0.298936
cov_JS_JP	0.088131	0.313059	0.488846	-0.312584
mean+/-1.28*SD
