# Supplementary material for: Consequences of Workplace Ostracism: A Meta-Analytic Review
Source: Front Psychol. 2021 Aug 2;12:641302. doi: 10.3389/fpsyg.2021.641302 (PMC8365139; doi:10.3389/fpsyg.2021.641302)
Supplement: Supplementary file 1 [file Data_Sheet_1.ZIP › Supplementary Material Presentation./9OCB.xlsx]

## Sheet: Sheet1
paper ID	author	r	N
2	李锐	-0.415	325
10	王荣鲁峥嵘蒋奖＊	-0.3	247
15	肖星星	-0.289	274
78	qi Yang and hua Wei	-0.13	223
34	谢 俊, 严 鸣	-0.41	249
59	刘秋莹	-0.243	335
65	Irene Huertas-Valdivia	-0.046	329
9	Alex T. Ramsey	-0.17	227
9	Alex T. Ramsey	-0.35	51
9	Alex T. Ramsey	-0.18	37
72	obrien(SIOP)	-0.2	148
31	Aurelia Moka* and David De Cremerb	-0.043	77
