# Supplementary material for: Consequences of Workplace Ostracism: A Meta-Analytic Review
Source: Front Psychol. 2021 Aug 2;12:641302. doi: 10.3389/fpsyg.2021.641302 (PMC8365139; doi:10.3389/fpsyg.2021.641302)
Supplement: Supplementary file 1 [file Data_Sheet_1.ZIP › Supplementary Material Presentation./4OBSE.xlsx]

## Sheet: Sheet1
paper ID	author	r	N
1	D. Lance Ferris, Douglas J. Brown, Joseph W. Berry, and Huiwen Lian	-0.41	68
21	Kristin L. Scott	-0.06	88
42	Chia-Huei Wu，Jun Liu，Ho Kwong Kwan，Cynthia Lee	-0.26	297
56	饶景龙	-0.387	319
7	Longzeng Wu, Liqun Wei, Chun Hui	-0.45	208
27	刘小禹，刘 军，许 浚，吴蓉蓉	-0.41	403
38	于伟张鹏	-0.26	235
51	Yang Woon Chung	-0.18	225
55	范艺骞	-0.27	93
61	宗富强	-0.22	243
71	刘巨钦，宗博强	-0.22	242
