# Supplementary material for: Consequences of Workplace Ostracism: A Meta-Analytic Review
Source: Front Psychol. 2021 Aug 2;12:641302. doi: 10.3389/fpsyg.2021.641302 (PMC8365139; doi:10.3389/fpsyg.2021.641302)
Supplement: Supplementary file 1 [file Data_Sheet_1.ZIP › Supplementary Material Presentation./6Job satisfaction.xlsx]

## Sheet: Sheet1
paper ID	author	r	N
1	D. Lance Ferris, Douglas J. Brown, Joseph W. Berry, and Huiwen Lian	-0.35	68
20	Jane O’Reilly	-0.53	350
1	D. Lance Ferris, Douglas J. Brown, Joseph W. Berry, and Huiwen Lian	-0.34	142
9	Alex T. Ramsey	-0.28	227
9	Alex T. Ramsey	-0.32	51
9	Alex T. Ramsey	-0.39	37
64	Molly S. Eickholt and Alan K. Goodboy	-0.37	200
77	Stefan Thau	-0.36	228
9	Alex T. Ramsey	-0.2	100
8	杜平	-0.188	373
50	Yang Woon Chung and Taekyung Kim	-0.13	237
58	刘君	-0.45	350
