# Supplementary material for: Consequences of Workplace Ostracism: A Meta-Analytic Review
Source: Front Psychol. 2021 Aug 2;12:641302. doi: 10.3389/fpsyg.2021.641302 (PMC8365139; doi:10.3389/fpsyg.2021.641302)
Supplement: Supplementary file 1 [file Data_Sheet_1.ZIP › Supplementary Material Presentation./11OCBI.xlsx]

## Sheet: Sheet1
paper ID	author	r	N
1	D. Lance Ferris, Douglas J. Brown, Joseph W. Berry, and Huiwen Lian	-0.15	95
30	D. LANCE FERRIS	-0.33	158
52	John Fiset1*, Raghid Al Hajj2 and John G. Vongas3	-0.35	232
43	Ran Zhang	-0.18	323
15	肖星星	-0.225	274
29	Chung	-0.21	262
42	Chia-Huei Wu，Jun Liu，Ho Kwong Kwan，Cynthia Lee	-0.27	297
3	吴隆增，刘军，许浚	-0.23	258
42	Chia-Huei Wu，Jun Liu，Ho Kwong Kwan，Cynthia Lee	-0.09	282
49	Yang Woon Chung	-0.28	249
