# Supplementary material for: Consequences of Workplace Ostracism: A Meta-Analytic Review
Source: Front Psychol. 2021 Aug 2;12:641302. doi: 10.3389/fpsyg.2021.641302 (PMC8365139; doi:10.3389/fpsyg.2021.641302)
Supplement: Supplementary file 2 [file Table_1.XLS]

## Sheet: Data
ENTER OR PASTE DATA IN YELOW AREA, DO NOT DELETE ANY BLUE COLORED CELLS, THEY CONTAIN FORMULAS
OPTIONS:	ENTER "B" TO CORRECT FOR RELIABILITY BEFORE CORRECTING FOR RANGE RESTRICTION - Indirect RR												A
	ENTER "A" TO CORRECT AFTER RANGE RESTRICTION - Direct RR
	ENTER THE TWO SAMPLE SIZES WHERE YOU WANT TO SET THE DIVISION IN THE THREE WEIGHTING CATEGORIES												75	200
REQUIRED DATA							META-ANALYSES COMPUTATIONS TABLE
N	r-obs	r-yy	r-xx	u			W(1,2,3)-N	r-obs*N	r-obs*W(1,2,3)	U	A	w-I	w-I(w(1,2,3))	r-cor1	r-cor2	(devobs)sq*N	(devobsfrommean(1,2,3))sq*N	N*(1-r-mean0-sq)sq/N-1	N*(1-r-mean1-sq)sq/N-1	a-I*N*(1-r-mean0-sq)/N-1	r-cor2*N	r-cor2*W(1,2,3)	r-cor2*W-I	r-cor2*w-I(W(1,2,3)	(dev)sq*N	(devaboutmean-w(1,2,3))sq*w(1,2,3)	devsq*N*a-I	(dev)sq*Wi	(devaboutmean-w(1,2,3))sq*w-I(w(1,2,3))	N*(1-r-mean1)sq/N-1	var-e	var-ve	var-ve*N	var-ve-ref	var-ve-ref*N	var-ve-ref*Wi	var-ve-ref*W(1,2,3)	var-ve-ref*W-I(W(1,2,3))	alpha(a-i)
28	0.29	0.87	0.69	0.77			1	8.12	0.29	1.2987	0.613572	10.5412	0.37647	0.366199	0.472642	0.183047	0.17577	0.7714	0.77355	0.729287	13.234	0.472642	4.9822	0.177936	0.097404	0.00297907	0.0920865	0.0402723	0.00137775	0.712495	0.02755	0.0731797	2.04903	0.0654077	1.83141	0.689473	0.0654077	0.024624	0.945407
137	0.43	1	0.78	0.89			2	58.91	0.86	1.1236	0.804874	88.7516	1.29564	0.471833	0.534245	0.47926	0.505927	0.749319	0.751408	0.714638	73.1916	1.06849	47.4151	0.692191	1.99204	0.0269974	1.89984	1.35175	0.0193154	0.692101	0.00546948	0.00844288	1.15668	0.00767943	1.05208	0.681562	0.0153589	0.0099498	0.953716
97	0.56	0.98	0.92	1			2	54.32	1.12	1	0.949526	87.4552	1.8032	0.56	0.589768	3.47029	3.53011	0.751598	0.753694	0.751598	57.2075	1.17954	51.5783	1.06347	3.0083	0.0589662	3.0083	2.80013	0.0568893	0.694205	0.00774844	0.00859409	0.833627	0.00859409	0.833627	0.751598	0.0171882	0.0154969	1
826	0.36	0.89	0.93	1			3	297.36	1.08	1	0.90978	683.68	2.4831	0.36	0.3957	0.0973112	0.0703811	0.744751	0.746828	0.744751	326.848	1.1871	270.532	0.982563	0.266486	0.0015001	0.266486	0.156553	0.000671703	0.687882	0.000901636	0.00108933	0.899784	0.00108933	0.899784	0.744751	0.00326798	0.00270491	1
81	0.37	0.81	0.78	1.31			2	29.97	0.74	0.763359	1.01109	82.8058	2.04459	0.290873	0.365943	5.90798e-05	4.7929e-05	0.753148	0.755248	0.798779	29.6414	0.731887	30.3022	0.748203	0.18444	0.00543259	0.195615	0.166855	0.00436478	0.695637	0.00929812	0.00909535	0.736723	0.0102309	0.8287	0.847175	0.0204617	0.0209179	1.06059
91	0.26	0.71	0.87	1.12			2	23.66	0.52	0.892857	0.874197	69.544	1.52844	0.233751	0.297416	1.11826	1.08575	0.752115	0.754212	0.762569	27.0648	0.594832	20.6835	0.454582	1.22969	0.0291107	1.24678	0.894564	0.0201193	0.694683	0.008265	0.0108149	0.98416	0.0111177	1.01171	0.773169	0.0222354	0.0169927	1.0139
28	0.19	0.89	0.92	1.05			1	5.32	0.19	0.952381	0.948524	25.1915	0.899697	0.181257	0.200311	0.915829	0.899463	0.7714	0.77355	0.773998	5.60872	0.200311	5.04615	0.18022	1.27451	0.0474151	1.27881	1.11647	0.0403734	0.712495	0.02755	0.0306214	0.857399	0.030828	0.863184	0.776604	0.030828	0.0277359	1.00337
1288	Number of studies			7			13	477.66	4.8			1047.97	10.4311			6.26406	6.26745	5.29373	5.30849	5.27562	532.796	5.4348	430.54	4.29916	8.05287	0.172401	7.98791	6.5266	0.143112	4.8895			7.5174	0.134947	7.3205	5.26433	0.174748	0.118422

## Sheet: Results
META-ANALYSES RESULTS
	BARE BONES	Psychometric
	N - WEIGHTING	N*A*A - WEIGHTING
r-mean	0.370854	0.410832
SD-true	0.0274474	0.0347057
10%CV	0.335721	0.366409
90%CV	0.405987	0.455256
SE(Whitener)	0.0262355	0.0274363
95%LCL(Whitener)	0.319432	0.357057
95%UCL(Whitener)	0.422276	0.464607
%-acc	0.845096	0.806596
SD-corr	0.0697381	0.0789167
SD-artifact	0.0641096	0.0708757
var-obs/total	0.0048634	0.00622785
var-error	0.00411004	0.00502336
var-true	0.000753361	0.00120449
Number of Correlations (K)	7
Combined N	1288
